# Supplementary material for: Impact of mid-season sulphur deficiency on wheat nitrogen metabolism and biosynthesis of grain protein
Source: Sci Rep. 2018 Feb 6;8:2499. doi: 10.1038/s41598-018-20935-8 (PMC5802717; doi:10.1038/s41598-018-20935-8)
Supplement: Supplementary file 2 — supplementary table S2 [file 41598_2018_20935_MOESM2_ESM.xlsx]

## Sheet: GO item enrichment
GO_accession	Description	Term_type	Over_represented_pValue	Corrected_pValue	DEG_item	DEG_list	Bg_item	Bg_list	Up	Up_Gene_names	Down	Down_Gene_names
GO:0006542	glutamine biosynthetic process	biological_process	1.2705e-07	0.00024026	3	41	16	70137	0		3	Traes_6BL_95C7F7123,Traes_6DL_24A8AB125,Traes_6AL_2017727C4
GO:0016053	organic acid biosynthetic process	biological_process	1.8412e-07	0.00024026	8	41	1048	70137	0		8	Traes_1DL_B466DF47A,Traes_4AL_A10FB6994,Traes_7AL_9AEC84938,Traes_6AL_2017727C4,Traes_2BL_4AAB8719F,Traes_5BL_ED521656E1,Traes_6BL_95C7F7123,Traes_6DL_24A8AB125
GO:0046394	carboxylic acid biosynthetic process	biological_process	1.8412e-07	0.00024026	8	41	1048	70137	0		8	Traes_6BL_95C7F7123,Traes_6DL_24A8AB125,Traes_5BL_ED521656E1,Traes_2BL_4AAB8719F,Traes_7AL_9AEC84938,Traes_4AL_A10FB6994,Traes_6AL_2017727C4,Traes_1DL_B466DF47A
GO:0044710	single-organism metabolic process	biological_process	2.151e-07	0.00024026	26	41	17404	70137	0		26	Traes_6DL_24A8AB125,Traes_3DS_E756029E7,Traes_5BL_304FAFA26,Traes_2BL_4AAB8719F,Traes_5BL_ED521656E1,Traes_6BL_34AF8C436,Traes_4AL_A10FB6994,Traes_7AL_9AEC84938,Traes_6DL_3EF3193D0,Traes_1DS_8D70617FC,Traes_1DL_B466DF47A,Traes_6AL_38E8DCF06,Traes_6BL_95C7F7123,TRAES3BF067800180CFD_g,Traes_1DS_812AFD33F,Traes_4DL_5612CF456,Traes_1AS_6E5DECDA1,Traes_2DL_80DD45E69,Traes_1BS_68F77FAE7,Traes_6AL_20177…
GO:0004356	glutamate-ammonia ligase activity	molecular_function	5.7492e-07	0.00051375	3	41	27	70137	0		3	Traes_6BL_95C7F7123,Traes_6DL_24A8AB125,Traes_6AL_2017727C4
GO:0016211	ammonia ligase activity	molecular_function	9.674e-07	0.00061748	3	41	32	70137	0		3	Traes_6BL_95C7F7123,Traes_6DL_24A8AB125,Traes_6AL_2017727C4
GO:0016880	acid-ammonia (or amide) ligase activity	molecular_function	9.674e-07	0.00061748	3	41	32	70137	0		3	Traes_6AL_2017727C4,Traes_6DL_24A8AB125,Traes_6BL_95C7F7123
GO:0044283	small molecule biosynthetic process	biological_process	1.2576e-06	0.00070237	8	41	1350	70137	0		8	Traes_1DL_B466DF47A,Traes_5BL_ED521656E1,Traes_2BL_4AAB8719F,Traes_6AL_2017727C4,Traes_4AL_A10FB6994,Traes_7AL_9AEC84938,Traes_6BL_95C7F7123,Traes_6DL_24A8AB125
GO:0009084	glutamine family amino acid biosynthetic process	biological_process	7.0819e-06	0.0035158	3	41	60	70137	0		3	Traes_6AL_2017727C4,Traes_6DL_24A8AB125,Traes_6BL_95C7F7123
GO:0006629	lipid metabolic process	biological_process	1.0467e-05	0.0046764	11	41	3773	70137	0		11	Traes_1AS_6E5DECDA1,Traes_1DS_812AFD33F,Traes_4AL_A10FB6994,Traes_1BS_68F77FAE7,Traes_2BL_4AAB8719F,Traes_5BL_ED521656E1,Traes_1DS_8D70617FC,TRAES3BF012600130CFD_g,Traes_4AL_205E88570,Traes_7DS_A934D9C24,Traes_1DL_B466DF47A
GO:0006541	glutamine metabolic process	biological_process	1.491e-05	0.006056	3	41	77	70137	0		3	Traes_6AL_2017727C4,Traes_6BL_95C7F7123,Traes_6DL_24A8AB125
GO:0019752	carboxylic acid metabolic process	biological_process	2.1914e-05	0.0071941	9	41	2638	70137	0		9	Traes_7AL_9AEC84938,Traes_4AL_A10FB6994,Traes_6AL_2017727C4,Traes_2BL_4AAB8719F,Traes_5BL_ED521656E1,Traes_3DS_E756029E7,Traes_6BL_95C7F7123,Traes_6DL_24A8AB125,Traes_1DL_B466DF47A
GO:0043436	oxoacid metabolic process	biological_process	2.2029e-05	0.0071941	9	41	2640	70137	0		9	Traes_6AL_2017727C4,Traes_7AL_9AEC84938,Traes_4AL_A10FB6994,Traes_5BL_ED521656E1,Traes_2BL_4AAB8719F,Traes_3DS_E756029E7,Traes_6BL_95C7F7123,Traes_6DL_24A8AB125,Traes_1DL_B466DF47A
GO:0006082	organic acid metabolic process	biological_process	2.2542e-05	0.0071941	9	41	2649	70137	0		9	Traes_1DL_B466DF47A,Traes_3DS_E756029E7,Traes_6BL_95C7F7123,Traes_6DL_24A8AB125,Traes_6AL_2017727C4,Traes_7AL_9AEC84938,Traes_4AL_A10FB6994,Traes_5BL_ED521656E1,Traes_2BL_4AAB8719F
GO:0006633	fatty acid biosynthetic process	biological_process	6.0597e-05	0.01805	4	41	350	70137	0		4	Traes_1DL_B466DF47A,Traes_5BL_ED521656E1,Traes_2BL_4AAB8719F,Traes_4AL_A10FB6994
GO:0003824	catalytic activity	molecular_function	8.7575e-05	0.023833	34	41	37272	70137	0		34	Traes_2BS_B8E7189CF,Traes_6DL_3EF3193D0,Traes_6DS_C0358414B,Traes_5DL_8F68FBC81,Traes_5BL_304FAFA26,Traes_5BL_ED521656E1,Traes_2BL_4AAB8719F,Traes_4DL_B1B379CB5,TRAES3BF012600130CFD_g,Traes_7DS_A934D9C24,Traes_6DS_3522B8EF6,Traes_1DS_812AFD33F,Traes_4DL_5612CF456,Traes_1AS_6E5DECDA1,Traes_2BS_B8E7189CF1,Traes_6AS_33690B236,Traes_6AL_2017727C4,Traes_4DL_5C0CDD31F,Traes_7BS_5FE261AAA,Traes_4BS_64FB…
GO:0009064	glutamine family amino acid metabolic process	biological_process	9.0682e-05	0.023833	3	41	141	70137	0		3	Traes_6BL_95C7F7123,Traes_6DL_24A8AB125,Traes_6AL_2017727C4
GO:0004315	3-oxoacyl-[acyl-carrier-protein] synthase activity	molecular_function	0.0001107	0.027166	3	41	150	70137	0		3	Traes_4AL_A10FB6994,Traes_5BL_ED521656E1,Traes_2BL_4AAB8719F
GO:0072330	monocarboxylic acid biosynthetic process	biological_process	0.00011602	0.027166	4	41	419	70137	0		4	Traes_2BL_4AAB8719F,Traes_1DL_B466DF47A,Traes_5BL_ED521656E1,Traes_4AL_A10FB6994
GO:0004312	fatty acid synthase activity	molecular_function	0.0001216	0.027166	3	41	155	70137	0		3	Traes_4AL_A10FB6994,Traes_5BL_ED521656E1,Traes_2BL_4AAB8719F
GO:0044711	single-organism biosynthetic process	biological_process	0.00014115	0.030032	11	41	5053	70137	0		11	Traes_2BL_4AAB8719F,Traes_5BL_ED521656E1,Traes_7AL_9AEC84938,Traes_4AL_A10FB6994,Traes_6AL_2017727C4,Traes_6BL_95C7F7123,Traes_6DL_24A8AB125,Traes_2BL_7911433A3,Traes_1DL_B466DF47A,Traes_7DS_A934D9C24,Traes_4AL_205E88570
GO:1901607	alpha-amino acid biosynthetic process	biological_process	0.00019259	0.039112	4	41	475	70137	0		4	Traes_6AL_2017727C4,Traes_7AL_9AEC84938,Traes_6DL_24A8AB125,Traes_6BL_95C7F7123
GO:0044281	small molecule metabolic process	biological_process	0.00031538	0.059804	10	41	4699	70137	0		10	Traes_1DL_B466DF47A,Traes_2BL_7911433A3,Traes_6BL_95C7F7123,Traes_6DL_24A8AB125,Traes_3DS_E756029E7,Traes_2BL_4AAB8719F,Traes_5BL_ED521656E1,Traes_6AL_2017727C4,Traes_7AL_9AEC84938,Traes_4AL_A10FB6994
GO:0008152	metabolic process	biological_process	0.00032124	0.059804	34	41	39585	70137	0		34	Traes_2DL_04892661A,Traes_4AL_205E88570,Traes_2BL_7911433A3,Traes_2AL_CB3FF487A,Traes_6BL_95C7F7123,Traes_7AL_291471D52,TRAES3BF067800180CFD_g,Traes_2DL_80DD45E69,Traes_1DS_8D70617FC,Traes_4BS_64FB912EE,Traes_1DL_B466DF47A,Traes_6AL_38E8DCF06,Traes_6DL_24A8AB125,Traes_3DS_E756029E7,Traes_6BL_34AF8C436,Traes_4AL_A10FB6994,Traes_7AL_9AEC84938,Traes_4DL_B1B379CB5,TRAES3BF012600130CFD_g,Traes_6DS_352…
GO:0016747	transferase activity, transferring acyl groups other than amino-acyl groups	molecular_function	0.00041502	0.074172	5	41	1072	70137	0		5	Traes_4AL_A10FB6994,Traes_5BL_ED521656E1,Traes_7DS_A934D9C24,Traes_2BL_4AAB8719F,Traes_2BS_6762A1AAE
GO:0006631	fatty acid metabolic process	biological_process	0.00048622	0.083555	4	41	606	70137	0		4	Traes_1DL_B466DF47A,Traes_2BL_4AAB8719F,Traes_5BL_ED521656E1,Traes_4AL_A10FB6994
GO:0044699	single-organism process	biological_process	0.00050975	0.084354	27	41	27215	70137	0		27	Traes_4AL_205E88570,Traes_2BL_7911433A3,Traes_6DS_3522B8EF6,Traes_7DS_A934D9C24,Traes_2DL_04892661A,TRAES3BF012600130CFD_g,Traes_6AL_2017727C4,Traes_4DL_5C0CDD31F,Traes_1BS_68F77FAE7,Traes_1AS_6E5DECDA1,Traes_2DL_80DD45E69,Traes_6BL_95C7F7123,Traes_1DS_812AFD33F,TRAES3BF067800180CFD_g,Traes_4DL_5612CF456,Traes_6AL_38E8DCF06,Traes_1DL_B466DF47A,Traes_6DL_3EF3193D0,Traes_1DS_8D70617FC,Traes_6BL_34A…
GO:0008652	cellular amino acid biosynthetic process	biological_process	0.00053364	0.085154	4	41	621	70137	0		4	Traes_6AL_2017727C4,Traes_7AL_9AEC84938,Traes_6BL_95C7F7123,Traes_6DL_24A8AB125
GO:0008061	chitin binding	molecular_function	0.00055782	0.085943	2	41	60	70137	0		2	Traes_2BS_B8E7189CF1,Traes_2BS_B8E7189CF
GO:0004601	peroxidase activity	molecular_function	0.00081868	0.12193	4	41	740	70137	0		4	Traes_6DL_3EF3193D0,Traes_6DS_3522B8EF6,Traes_6AL_38E8DCF06,Traes_6BL_34AF8C436
GO:1901605	alpha-amino acid metabolic process	biological_process	0.00093257	0.13441	4	41	725	70137	0		4	Traes_6BL_95C7F7123,Traes_6DL_24A8AB125,Traes_6AL_2017727C4,Traes_7AL_9AEC84938
GO:0016684	oxidoreductase activity, acting on peroxide as acceptor	molecular_function	0.00097467	0.13609	4	41	775	70137	0		4	Traes_6DL_3EF3193D0,Traes_6BL_34AF8C436,Traes_6AL_38E8DCF06,Traes_6DS_3522B8EF6
GO:0016746	transferase activity, transferring acyl groups	molecular_function	0.0012076	0.14603	5	41	1354	70137	0		5	Traes_4AL_A10FB6994,Traes_7DS_A934D9C24,Traes_5BL_ED521656E1,Traes_2BL_4AAB8719F,Traes_2BS_6762A1AAE
GO:0004568	chitinase activity	molecular_function	0.0012093	0.14603	2	41	88	70137	0		2	Traes_2BS_B8E7189CF1,Traes_2BS_B8E7189CF
GO:0006032	chitin catabolic process	biological_process	0.0012093	0.14603	2	41	88	70137	0		2	Traes_2BS_B8E7189CF,Traes_2BS_B8E7189CF1
GO:0046348	amino sugar catabolic process	biological_process	0.0012093	0.14603	2	41	88	70137	0		2	Traes_2BS_B8E7189CF1,Traes_2BS_B8E7189CF
GO:1901072	glucosamine-containing compound catabolic process	biological_process	0.0012093	0.14603	2	41	88	70137	0		2	Traes_2BS_B8E7189CF,Traes_2BS_B8E7189CF1
GO:0006026	aminoglycan catabolic process	biological_process	0.0013238	0.15565	2	41	92	70137	0		2	Traes_2BS_B8E7189CF,Traes_2BS_B8E7189CF1
GO:0006030	chitin metabolic process	biological_process	0.0015462	0.17271	2	41	99	70137	0		2	Traes_2BS_B8E7189CF,Traes_2BS_B8E7189CF1
GO:1901071	glucosamine-containing compound metabolic process	biological_process	0.0015462	0.17271	2	41	99	70137	0		2	Traes_2BS_B8E7189CF,Traes_2BS_B8E7189CF1
GO:0016209	antioxidant activity	molecular_function	0.0016893	0.1841	4	41	898	70137	0		4	Traes_6DL_3EF3193D0,Traes_6AL_38E8DCF06,Traes_6BL_34AF8C436,Traes_6DS_3522B8EF6
GO:0008610	lipid biosynthetic process	biological_process	0.0017584	0.18706	6	41	2137	70137	0		6	Traes_4AL_205E88570,Traes_7DS_A934D9C24,Traes_2BL_4AAB8719F,Traes_1DL_B466DF47A,Traes_5BL_ED521656E1,Traes_4AL_A10FB6994
GO:0006022	aminoglycan metabolic process	biological_process	0.0020061	0.20845	2	41	112	70137	0		2	Traes_2BS_B8E7189CF,Traes_2BS_B8E7189CF1
GO:0016998	cell wall macromolecule catabolic process	biological_process	0.0023112	0.23469	2	41	125	70137	0		2	Traes_2BS_B8E7189CF1,Traes_2BS_B8E7189CF
GO:0032787	monocarboxylic acid metabolic process	biological_process	0.0025293	0.25114	4	41	955	70137	0		4	Traes_1DL_B466DF47A,Traes_5BL_ED521656E1,Traes_2BL_4AAB8719F,Traes_4AL_A10FB6994
GO:0006040	amino sugar metabolic process	biological_process	0.0029666	0.2824	2	41	136	70137	0		2	Traes_2BS_B8E7189CF1,Traes_2BS_B8E7189CF
GO:0044036	cell wall macromolecule metabolic process	biological_process	0.0029707	0.2824	2	41	142	70137	0		2	Traes_2BS_B8E7189CF1,Traes_2BS_B8E7189CF
GO:0000288	nuclear-transcribed mRNA catabolic process, deadenylation-dependent decay	biological_process	0.0031239	0.28485	1	41	5	70137	0		1	Traes_5DL_8F68FBC81
GO:0000290	deadenylation-dependent decapping of nuclear-transcribed mRNA	biological_process	0.0031239	0.28485	1	41	5	70137	0		1	Traes_5DL_8F68FBC81
GO:0016879	ligase activity, forming carbon-nitrogen bonds	molecular_function	0.00416	0.37174	3	41	547	70137	0		3	Traes_6AL_2017727C4,Traes_6DL_24A8AB125,Traes_6BL_95C7F7123
GO:0006566	threonine metabolic process	biological_process	0.0045486	0.38334	1	41	7	70137	0		1	Traes_7AL_9AEC84938
GO:0009088	threonine biosynthetic process	biological_process	0.0045486	0.38334	1	41	7	70137	0		1	Traes_7AL_9AEC84938
GO:0015109	chromate transmembrane transporter activity	molecular_function	0.004633	0.38334	1	41	8	70137	0		1	Traes_4DL_5612CF456
GO:0015703	chromate transport	biological_process	0.004633	0.38334	1	41	8	70137	0		1	Traes_4DL_5612CF456
GO:0050380	undecaprenyl-diphosphatase activity	molecular_function	0.0057806	0.46959	1	41	10	70137	0		1	Traes_7DS_A934D9C24
GO:0016620	oxidoreductase activity, acting on the aldehyde or oxo group of donors, NAD or NADP as acceptor	molecular_function	0.0067639	0.53966	2	41	207	70137	0		2	Traes_2DL_80DD45E69,Traes_4DL_5612CF456
GO:1901136	carbohydrate derivative catabolic process	biological_process	0.006892	0.54024	2	41	211	70137	0		2	Traes_2BS_B8E7189CF,Traes_2BS_B8E7189CF1
GO:0042287	MHC protein binding	molecular_function	0.0072107	0.54606	1	41	12	70137	0		1	Traes_2DL_85AFEAF70
GO:0042289	MHC class II protein binding	molecular_function	0.0072107	0.54606	1	41	12	70137	0		1	Traes_2DL_85AFEAF70
GO:0006979	response to oxidative stress	biological_process	0.00745	0.55478	3	41	704	70137	0		3	Traes_6BL_34AF8C436,Traes_6AL_38E8DCF06,Traes_6DL_3EF3193D0
GO:0004806	triglyceride lipase activity	molecular_function	0.0081058	0.59371	2	41	222	70137	0		2	Traes_1AS_6E5DECDA1,Traes_1DS_812AFD33F
GO:0004096	catalase activity	molecular_function	0.0086503	0.62338	1	41	15	70137	0		1	Traes_6DS_3522B8EF6
GO:0016903	oxidoreductase activity, acting on the aldehyde or oxo group of donors	molecular_function	0.011628	0.82464	2	41	273	70137	0		2	Traes_4DL_5612CF456,Traes_2DL_80DD45E69
GO:0016298	lipase activity	molecular_function	0.011855	0.82764	2	41	270	70137	0		2	Traes_1DS_812AFD33F,Traes_1AS_6E5DECDA1
GO:1901566	organonitrogen compound biosynthetic process	biological_process	0.014109	0.95595	8	41	5767	70137	0		8	Traes_7AL_9AEC84938,Traes_6AL_2017727C4,Traes_2BS_B8E7189CF1,Traes_2AL_CB3FF487A,Traes_6DL_24A8AB125,Traes_6BL_95C7F7123,Traes_2BL_7911433A3,Traes_2BS_B8E7189CF
GO:0044255	cellular lipid metabolic process	biological_process	0.014121	0.95595	5	41	2367	70137	0		5	Traes_4AL_A10FB6994,Traes_5BL_ED521656E1,Traes_1DL_B466DF47A,Traes_2BL_4AAB8719F,Traes_4AL_205E88570
GO:0006520	cellular amino acid metabolic process	biological_process	0.014986	0.98474	4	41	1580	70137	0		4	Traes_6AL_2017727C4,Traes_7AL_9AEC84938,Traes_6BL_95C7F7123,Traes_6DL_24A8AB125
GO:0008150	biological_process	biological_process	0.014987	0.98474	36	41	50557	70137	0		36	Traes_4AL_205E88570,Traes_2BL_7911433A3,Traes_2DL_04892661A,Traes_7AL_291471D52,Traes_2AL_CB3FF487A,TRAES3BF067800180CFD_g,Traes_6BL_95C7F7123,Traes_2DL_80DD45E69,Traes_4BS_64FB912EE,Traes_1DL_B466DF47A,Traes_6AL_38E8DCF06,Traes_1DS_8D70617FC,Traes_2DL_85AFEAF70,Traes_6BL_34AF8C436,Traes_4AL_A10FB6994,Traes_7AL_9AEC84938,Traes_6DL_24A8AB125,Traes_3DS_E756029E7,Traes_6DS_3522B8EF6,Traes_7DS_A934D9…
GO:0000956	nuclear-transcribed mRNA catabolic process	biological_process	0.015498	1	1	41	26	70137	0		1	Traes_5DL_8F68FBC81
GO:0008544	epidermis development	biological_process	0.015931	1	1	41	28	70137	0		1	Traes_6DL_24A8AB125
GO:0016874	ligase activity	molecular_function	0.017046	1	4	41	1630	70137	0		4	Traes_6AL_2017727C4,Traes_7AL_291471D52,Traes_6BL_95C7F7123,Traes_6DL_24A8AB125
GO:0055114	oxidation-reduction process	biological_process	0.017188	1	10	41	8311	70137	0		10	TRAES3BF067800180CFD_g,Traes_4DL_5612CF456,Traes_2DL_80DD45E69,Traes_5BL_304FAFA26,Traes_6BL_34AF8C436,Traes_2DL_04892661A,Traes_6DL_3EF3193D0,Traes_6DS_3522B8EF6,Traes_1DL_B466DF47A,Traes_6AL_38E8DCF06
GO:0019855	calcium channel inhibitor activity	molecular_function	0.017872	1	1	41	30	70137	0		1	Traes_7AL_291471D52
GO:1901565	organonitrogen compound catabolic process	biological_process	0.018871	1	2	41	352	70137	0		2	Traes_2BS_B8E7189CF1,Traes_2BS_B8E7189CF
GO:0008641	small protein activating enzyme activity	molecular_function	0.019712	1	1	41	32	70137	0		1	Traes_7AL_291471D52
GO:0004553	hydrolase activity, hydrolyzing O-glycosyl compounds	molecular_function	0.019847	1	4	41	1770	70137	0		4	Traes_2BS_B8E7189CF1,Traes_2BS_B8E7189CF,Traes_4BS_64FB912EE,Traes_2BL_7911433A3
GO:0019882	antigen processing and presentation	biological_process	0.020879	1	1	41	36	70137	0		1	Traes_2DL_85AFEAF70
GO:0016491	oxidoreductase activity	molecular_function	0.02127	1	10	41	8595	70137	0		10	Traes_6BL_34AF8C436,Traes_2DL_80DD45E69,Traes_5BL_304FAFA26,TRAES3BF067800180CFD_g,Traes_4DL_5612CF456,Traes_6AL_38E8DCF06,Traes_1DL_B466DF47A,Traes_6DS_3522B8EF6,Traes_6DL_3EF3193D0,Traes_2DL_04892661A
GO:0009057	macromolecule catabolic process	biological_process	0.021904	1	3	41	1012	70137	0		3	Traes_5DL_8F68FBC81,Traes_2BS_B8E7189CF1,Traes_2BS_B8E7189CF
GO:0031555	transcriptional attenuation	biological_process	0.02196	1	1	41	37	70137	0		1	Traes_7AL_9AEC84938
GO:0031556	transcriptional attenuation by ribosome	biological_process	0.02196	1	1	41	37	70137	0		1	Traes_7AL_9AEC84938
GO:0071554	cell wall organization or biogenesis	biological_process	0.022074	1	2	41	398	70137	0		2	Traes_2BS_B8E7189CF,Traes_2BS_B8E7189CF1
GO:0008013	beta-catenin binding	molecular_function	0.022095	1	1	41	37	70137	0		1	Traes_4DL_5C0CDD31F
GO:0016798	hydrolase activity, acting on glycosyl bonds	molecular_function	0.024695	1	4	41	1893	70137	0		4	Traes_4BS_64FB912EE,Traes_2BL_7911433A3,Traes_2BS_B8E7189CF1,Traes_2BS_B8E7189CF
GO:0016877	ligase activity, forming carbon-sulfur bonds	molecular_function	0.024822	1	1	41	41	70137	0		1	Traes_7AL_291471D52
GO:0017176	phosphatidylinositol N-acetylglucosaminyltransferase activity	molecular_function	0.025612	1	1	41	42	70137	0		1	Traes_4AL_205E88570
GO:0031554	regulation of DNA-templated transcription, termination	biological_process	0.026159	1	1	41	44	70137	0		1	Traes_7AL_9AEC84938
GO:0005246	calcium channel regulator activity	molecular_function	0.027884	1	1	41	47	70137	0		1	Traes_7AL_291471D52
GO:0016757	transferase activity, transferring glycosyl groups	molecular_function	0.032002	1	4	41	2014	70137	0		4	Traes_7BS_5FE261AAA,Traes_7DS_A934D9C24,Traes_6AS_33690B236,Traes_4AL_205E88570
GO:0045132	meiotic chromosome segregation	biological_process	0.034214	1	1	41	57	70137	0		1	Traes_4DL_5612CF456
GO:0043244	regulation of protein complex disassembly	biological_process	0.035889	1	1	41	62	70137	0		1	Traes_7AL_9AEC84938
GO:0020037	heme binding	molecular_function	0.037437	1	4	41	2204	70137	0		4	Traes_6DL_3EF3193D0,Traes_6DS_3522B8EF6,Traes_6AL_38E8DCF06,Traes_6BL_34AF8C436
GO:0006353	DNA-templated transcription, termination	biological_process	0.038239	1	1	41	64	70137	0		1	Traes_7AL_9AEC84938
GO:0006402	mRNA catabolic process	biological_process	0.039587	1	1	41	66	70137	0		1	Traes_5DL_8F68FBC81
GO:0006401	RNA catabolic process	biological_process	0.041168	1	1	41	69	70137	0		1	Traes_5DL_8F68FBC81
GO:0071704	organic substance metabolic process	biological_process	0.04569	1	24	41	30735	70137	0		24	Traes_3DS_E756029E7,Traes_6DL_24A8AB125,Traes_4AL_A10FB6994,Traes_7AL_9AEC84938,Traes_2BL_4AAB8719F,Traes_5BL_ED521656E1,Traes_1DS_8D70617FC,Traes_2BS_B8E7189CF,Traes_5DL_8F68FBC81,Traes_4BS_64FB912EE,Traes_1DL_B466DF47A,Traes_2BS_B8E7189CF1,Traes_1AS_6E5DECDA1,Traes_7AL_291471D52,Traes_1DS_812AFD33F,Traes_2AL_CB3FF487A,Traes_6BL_95C7F7123,Traes_6AL_2017727C4,Traes_1BS_68F77FAE7,Traes_4DL_B1B379C…
GO:0060429	epithelium development	biological_process	0.046949	1	1	41	81	70137	0		1	Traes_6DL_24A8AB125
GO:0046906	tetrapyrrole binding	molecular_function	0.046961	1	4	41	2377	70137	0		4	Traes_6BL_34AF8C436,Traes_6AL_38E8DCF06,Traes_6DS_3522B8EF6,Traes_6DL_3EF3193D0
GO:0016055	Wnt signaling pathway	biological_process	0.04727	1	1	41	79	70137	0		1	Traes_4DL_5C0CDD31F
GO:0007126	meiotic nuclear division	biological_process	0.048484	1	1	41	81	70137	0		1	Traes_4DL_5612CF456
GO:0051321	meiotic cell cycle	biological_process	0.048484	1	1	41	81	70137	0		1	Traes_4DL_5612CF456
GO:1903046	meiotic cell cycle process	biological_process	0.048484	1	1	41	81	70137	0		1	Traes_4DL_5612CF456
GO:1901576	organic substance biosynthetic process	biological_process	0.048928	1	14	41	15398	70137	0		14	Traes_2BS_B8E7189CF,Traes_7DS_A934D9C24,Traes_2BL_7911433A3,Traes_1DL_B466DF47A,Traes_4AL_205E88570,Traes_2BS_B8E7189CF1,Traes_6BL_95C7F7123,Traes_6DL_24A8AB125,Traes_2AL_CB3FF487A,Traes_7AL_9AEC84938,Traes_4AL_A10FB6994,Traes_6AL_2017727C4,Traes_5BL_ED521656E1,Traes_2BL_4AAB8719F
GO:0009888	tissue development	biological_process	0.051551	1	1	41	89	70137	0		1	Traes_6DL_24A8AB125
GO:0044238	primary metabolic process	biological_process	0.053354	1	23	41	29469	70137	0		23	Traes_6DL_24A8AB125,Traes_7AL_9AEC84938,Traes_4AL_A10FB6994,Traes_2BL_4AAB8719F,Traes_5BL_ED521656E1,Traes_1DS_8D70617FC,Traes_2BS_B8E7189CF,Traes_5DL_8F68FBC81,Traes_4BS_64FB912EE,Traes_1DL_B466DF47A,Traes_1AS_6E5DECDA1,Traes_2BS_B8E7189CF1,Traes_6BL_95C7F7123,Traes_7AL_291471D52,Traes_1DS_812AFD33F,Traes_2AL_CB3FF487A,Traes_6AL_2017727C4,Traes_1BS_68F77FAE7,Traes_4DL_B1B379CB5,TRAES3BF012600130…
GO:0043241	protein complex disassembly	biological_process	0.055402	1	1	41	95	70137	0		1	Traes_7AL_9AEC84938
GO:0052689	carboxylic ester hydrolase activity	molecular_function	0.056747	1	2	41	654	70137	0		2	Traes_1AS_6E5DECDA1,Traes_1DS_812AFD33F
GO:1901564	organonitrogen compound metabolic process	biological_process	0.060215	1	8	41	7554	70137	0		8	Traes_2BS_B8E7189CF,Traes_2BL_7911433A3,Traes_2BS_B8E7189CF1,Traes_2AL_CB3FF487A,Traes_6DL_24A8AB125,Traes_6BL_95C7F7123,Traes_7AL_9AEC84938,Traes_6AL_2017727C4
GO:0032984	macromolecular complex disassembly	biological_process	0.061458	1	1	41	105	70137	0		1	Traes_7AL_9AEC84938
GO:0044248	cellular catabolic process	biological_process	0.061702	1	3	41	1519	70137	0		3	Traes_5DL_8F68FBC81,Traes_2BS_B8E7189CF,Traes_2BS_B8E7189CF1
GO:0016311	dephosphorylation	biological_process	0.06298	1	1	41	106	70137	0		1	Traes_7DS_A934D9C24
GO:0022411	cellular component disassembly	biological_process	0.066811	1	1	41	114	70137	0		1	Traes_7AL_9AEC84938
GO:0009058	biosynthetic process	biological_process	0.072483	1	14	41	16223	70137	0		14	Traes_6AL_2017727C4,Traes_4AL_A10FB6994,Traes_7AL_9AEC84938,Traes_5BL_ED521656E1,Traes_2BL_4AAB8719F,Traes_2BS_B8E7189CF1,Traes_2AL_CB3FF487A,Traes_6DL_24A8AB125,Traes_6BL_95C7F7123,Traes_4AL_205E88570,Traes_1DL_B466DF47A,Traes_7DS_A934D9C24,Traes_2BL_7911433A3,Traes_2BS_B8E7189CF
GO:0015103	inorganic anion transmembrane transporter activity	molecular_function	0.073289	1	1	41	124	70137	0		1	Traes_4DL_5612CF456
GO:0016787	hydrolase activity	molecular_function	0.074547	1	12	41	13070	70137	0		12	Traes_5DL_8F68FBC81,Traes_6DS_C0358414B,Traes_4BS_64FB912EE,Traes_2BL_7911433A3,Traes_7DS_A934D9C24,Traes_4DL_B1B379CB5,TRAES3BF012600130CFD_g,Traes_2BS_B8E7189CF,Traes_4DL_5C0CDD31F,Traes_2BS_B8E7189CF1,Traes_1AS_6E5DECDA1,Traes_1DS_812AFD33F
GO:0044249	cellular biosynthetic process	biological_process	0.078931	1	13	41	14961	70137	0		13	Traes_2BL_4AAB8719F,Traes_5BL_ED521656E1,Traes_6AL_2017727C4,Traes_7AL_9AEC84938,Traes_4AL_A10FB6994,Traes_6DL_24A8AB125,Traes_6BL_95C7F7123,Traes_2AL_CB3FF487A,Traes_2BS_B8E7189CF1,Traes_4AL_205E88570,Traes_2BL_7911433A3,Traes_1DL_B466DF47A,Traes_2BS_B8E7189CF
GO:0034655	nucleobase-containing compound catabolic process	biological_process	0.085059	1	1	41	150	70137	0		1	Traes_5DL_8F68FBC81
GO:0005102	receptor binding	molecular_function	0.086766	1	2	41	812	70137	0		2	Traes_2DL_85AFEAF70,Traes_2AL_CB3FF487A
GO:0006955	immune response	biological_process	0.087967	1	1	41	152	70137	0		1	Traes_2DL_85AFEAF70
GO:0098813	nuclear chromosome segregation	biological_process	0.089098	1	1	41	151	70137	0		1	Traes_4DL_5612CF456
GO:1901575	organic substance catabolic process	biological_process	0.089598	1	3	41	1784	70137	0		3	Traes_5DL_8F68FBC81,Traes_2BS_B8E7189CF,Traes_2BS_B8E7189CF1
GO:0009067	aspartate family amino acid biosynthetic process	biological_process	0.09143	1	1	41	159	70137	0		1	Traes_7AL_9AEC84938
GO:0016702	oxidoreductase activity, acting on single donors with incorporation of molecular oxygen, incorporation of two atoms of oxygen	molecular_function	0.091488	1	1	41	168	70137	0		1	Traes_5BL_304FAFA26
GO:0015698	inorganic anion transport	biological_process	0.099875	1	1	41	171	70137	0		1	Traes_4DL_5612CF456
GO:0007166	cell surface receptor signaling pathway	biological_process	0.10107	1	1	41	175	70137	0		1	Traes_4DL_5C0CDD31F
GO:0006497	protein lipidation	biological_process	0.10276	1	1	41	180	70137	0		1	Traes_4AL_205E88570
GO:0006506	GPI anchor biosynthetic process	biological_process	0.10276	1	1	41	180	70137	0		1	Traes_4AL_205E88570
GO:0006661	phosphatidylinositol biosynthetic process	biological_process	0.10276	1	1	41	180	70137	0		1	Traes_4AL_205E88570
GO:0008375	acetylglucosaminyltransferase activity	molecular_function	0.10403	1	1	41	180	70137	0		1	Traes_4AL_205E88570
GO:0042158	lipoprotein biosynthetic process	biological_process	0.10548	1	1	41	185	70137	0		1	Traes_4AL_205E88570
GO:0046474	glycerophospholipid biosynthetic process	biological_process	0.10949	1	1	41	192	70137	0		1	Traes_4AL_205E88570
GO:0009066	aspartate family amino acid metabolic process	biological_process	0.10966	1	1	41	192	70137	0		1	Traes_7AL_9AEC84938
GO:1901135	carbohydrate derivative metabolic process	biological_process	0.11019	1	4	41	3125	70137	0		4	Traes_2BS_B8E7189CF,Traes_2BS_B8E7189CF1,Traes_2BL_7911433A3,Traes_4AL_205E88570
GO:0002376	immune system process	biological_process	0.11112	1	1	41	194	70137	0		1	Traes_2DL_85AFEAF70
GO:0051128	regulation of cellular component organization	biological_process	0.11357	1	1	41	203	70137	0		1	Traes_7AL_9AEC84938
GO:0000276	mitochondrial proton-transporting ATP synthase complex, coupling factor F(o)	cellular_component	0.11529	1	1	41	230	70137	0		1	Traes_2BL_7911433A3
GO:0000280	nuclear division	biological_process	0.12219	1	1	41	215	70137	0		1	Traes_4DL_5612CF456
GO:0009056	catabolic process	biological_process	0.12469	1	3	41	2065	70137	0		3	Traes_2BS_B8E7189CF,Traes_2BS_B8E7189CF1,Traes_5DL_8F68FBC81
GO:0000775	chromosome, centromeric region	cellular_component	0.12594	1	1	41	220	70137	0		1	Traes_4DL_5612CF456
GO:0008200	ion channel inhibitor activity	molecular_function	0.12759	1	1	41	231	70137	0		1	Traes_7AL_291471D52
GO:0016248	channel inhibitor activity	molecular_function	0.12759	1	1	41	231	70137	0		1	Traes_7AL_291471D52
GO:0016701	oxidoreductase activity, acting on single donors with incorporation of molecular oxygen	molecular_function	0.13114	1	1	41	243	70137	0		1	Traes_5BL_304FAFA26
GO:0009247	glycolipid biosynthetic process	biological_process	0.13288	1	1	41	236	70137	0		1	Traes_4AL_205E88570
GO:0046467	membrane lipid biosynthetic process	biological_process	0.13288	1	1	41	236	70137	0		1	Traes_4AL_205E88570
GO:0003735	structural constituent of ribosome	molecular_function	0.133	1	3	41	2432	70137	0		3	Traes_2AL_CB3FF487A,Traes_2BS_B8E7189CF,Traes_2BS_B8E7189CF1
GO:0098687	chromosomal region	cellular_component	0.13325	1	1	41	234	70137	0		1	Traes_4DL_5612CF456
GO:0005840	ribosome	cellular_component	0.13327	1	3	41	2434	70137	0		3	Traes_2AL_CB3FF487A,Traes_2BS_B8E7189CF,Traes_2BS_B8E7189CF1
GO:0048285	organelle fission	biological_process	0.1335	1	1	41	236	70137	0		1	Traes_4DL_5612CF456
GO:0045017	glycerolipid biosynthetic process	biological_process	0.13361	1	1	41	236	70137	0		1	Traes_4AL_205E88570
GO:0043232	intracellular non-membrane-bounded organelle	cellular_component	0.13409	1	4	41	3593	70137	0		4	Traes_2AL_CB3FF487A,Traes_2BS_B8E7189CF,Traes_4DL_5612CF456,Traes_2BS_B8E7189CF1
GO:0016247	channel regulator activity	molecular_function	0.13651	1	1	41	248	70137	0		1	Traes_7AL_291471D52
GO:0005753	mitochondrial proton-transporting ATP synthase complex	cellular_component	0.13826	1	1	41	275	70137	0		1	Traes_2BL_7911433A3
GO:0043228	non-membrane-bounded organelle	cellular_component	0.1411	1	4	41	3657	70137	0		4	Traes_2BS_B8E7189CF1,Traes_4DL_5612CF456,Traes_2AL_CB3FF487A,Traes_2BS_B8E7189CF
GO:0042157	lipoprotein metabolic process	biological_process	0.14293	1	1	41	255	70137	0		1	Traes_4AL_205E88570
GO:0090407	organophosphate biosynthetic process	biological_process	0.14408	1	2	41	1150	70137	0		2	Traes_4AL_205E88570,Traes_2BL_7911433A3
GO:0046700	heterocycle catabolic process	biological_process	0.1494	1	1	41	270	70137	0		1	Traes_5DL_8F68FBC81
GO:0008654	phospholipid biosynthetic process	biological_process	0.15541	1	1	41	278	70137	0		1	Traes_4AL_205E88570
GO:0008509	anion transmembrane transporter activity	molecular_function	0.15583	1	1	41	280	70137	0		1	Traes_4DL_5612CF456
GO:0044270	cellular nitrogen compound catabolic process	biological_process	0.15635	1	1	41	283	70137	0		1	Traes_5DL_8F68FBC81
GO:1901361	organic cyclic compound catabolic process	biological_process	0.15771	1	1	41	286	70137	0		1	Traes_5DL_8F68FBC81
GO:0004190	aspartic-type endopeptidase activity	molecular_function	0.15954	1	1	41	289	70137	0		1	Traes_4DL_B1B379CB5
GO:0070001	aspartic-type peptidase activity	molecular_function	0.15954	1	1	41	289	70137	0		1	Traes_4DL_B1B379CB5
GO:0019439	aromatic compound catabolic process	biological_process	0.1655	1	1	41	302	70137	0		1	Traes_5DL_8F68FBC81
GO:0098800	inner mitochondrial membrane protein complex	cellular_component	0.17419	1	1	41	346	70137	0		1	Traes_2BL_7911433A3
GO:0006950	response to stress	biological_process	0.17577	1	4	41	3698	70137	0		4	Traes_6AL_38E8DCF06,Traes_6BL_34AF8C436,Traes_6DL_3EF3193D0,Traes_7AL_291471D52
GO:0003674	molecular_function	molecular_function	0.18123	1	39	41	62676	70137	0		39	Traes_2BL_7911433A3,Traes_4AL_205E88570,Traes_2BS_6762A1AAE,Traes_2DL_04892661A,Traes_2AL_CB3FF487A,Traes_6BL_95C7F7123,TRAES3BF067800180CFD_g,Traes_7AL_291471D52,Traes_2DL_80DD45E69,Traes_1DL_B466DF47A,Traes_6DL_0A0ABD677,Traes_4BS_64FB912EE,Traes_6AL_38E8DCF06,Traes_4AL_A10FB6994,Traes_6BL_34AF8C436,Traes_2DL_85AFEAF70,Traes_6DL_24A8AB125,Traes_3DS_E756029E7,Traes_7DS_A934D9C24,Traes_6DS_3522B8…
GO:0045263	proton-transporting ATP synthase complex, coupling factor F(o)	cellular_component	0.1839	1	1	41	375	70137	0		1	Traes_2BL_7911433A3
GO:0006505	GPI anchor metabolic process	biological_process	0.1841	1	1	41	335	70137	0		1	Traes_4AL_205E88570
GO:0030529	intracellular ribonucleoprotein complex	cellular_component	0.18684	1	3	41	2803	70137	0		3	Traes_2BS_B8E7189CF,Traes_2AL_CB3FF487A,Traes_2BS_B8E7189CF1
GO:1990904	ribonucleoprotein complex	cellular_component	0.18684	1	3	41	2803	70137	0		3	Traes_2BS_B8E7189CF1,Traes_2BS_B8E7189CF,Traes_2AL_CB3FF487A
GO:0005179	hormone activity	molecular_function	0.18692	1	1	41	336	70137	0		1	Traes_2AL_CB3FF487A
GO:0098798	mitochondrial protein complex	cellular_component	0.1953	1	1	41	389	70137	0		1	Traes_2BL_7911433A3
GO:0030170	pyridoxal phosphate binding	molecular_function	0.20729	1	1	41	382	70137	0		1	Traes_3DS_E756029E7
GO:0006664	glycolipid metabolic process	biological_process	0.21207	1	1	41	392	70137	0		1	Traes_4AL_205E88570
GO:0044455	mitochondrial membrane part	cellular_component	0.21299	1	1	41	429	70137	0		1	Traes_2BL_7911433A3
GO:0048856	anatomical structure development	biological_process	0.21475	1	1	41	399	70137	0		1	Traes_6DL_24A8AB125
GO:0016831	carboxy-lyase activity	molecular_function	0.21484	1	1	41	405	70137	0		1	Traes_3DS_E756029E7
GO:0015985	energy coupled proton transport, down electrochemical gradient	biological_process	0.21557	1	1	41	446	70137	0		1	Traes_2BL_7911433A3
GO:0015986	ATP synthesis coupled proton transport	biological_process	0.21557	1	1	41	446	70137	0		1	Traes_2BL_7911433A3
GO:0007059	chromosome segregation	biological_process	0.21671	1	1	41	392	70137	0		1	Traes_4DL_5612CF456
GO:0045259	proton-transporting ATP synthase complex	cellular_component	0.22156	1	1	41	459	70137	0		1	Traes_2BL_7911433A3
GO:0005743	mitochondrial inner membrane	cellular_component	0.22376	1	1	41	454	70137	0		1	Traes_2BL_7911433A3
GO:0019866	organelle inner membrane	cellular_component	0.23009	1	1	41	467	70137	0		1	Traes_2BL_7911433A3
GO:0006754	ATP biosynthetic process	biological_process	0.2309	1	1	41	479	70137	0		1	Traes_2BL_7911433A3
GO:0006643	membrane lipid metabolic process	biological_process	0.2309	1	1	41	431	70137	0		1	Traes_4AL_205E88570
GO:0016758	transferase activity, transferring hexosyl groups	molecular_function	0.2373	1	2	41	1558	70137	0		2	Traes_4AL_205E88570,Traes_7BS_5FE261AAA
GO:0008194	UDP-glycosyltransferase activity	molecular_function	0.23799	1	1	41	447	70137	0		1	Traes_4AL_205E88570
GO:0046488	phosphatidylinositol metabolic process	biological_process	0.23855	1	1	41	445	70137	0		1	Traes_4AL_205E88570
GO:0009142	nucleoside triphosphate biosynthetic process	biological_process	0.23992	1	1	41	499	70137	0		1	Traes_2BL_7911433A3
GO:0009145	purine nucleoside triphosphate biosynthetic process	biological_process	0.23992	1	1	41	499	70137	0		1	Traes_2BL_7911433A3
GO:0009201	ribonucleoside triphosphate biosynthetic process	biological_process	0.23992	1	1	41	499	70137	0		1	Traes_2BL_7911433A3
GO:0009206	purine ribonucleoside triphosphate biosynthetic process	biological_process	0.23992	1	1	41	499	70137	0		1	Traes_2BL_7911433A3
GO:0044427	chromosomal part	cellular_component	0.24558	1	1	41	462	70137	0		1	Traes_4DL_5612CF456
GO:0050896	response to stimulus	biological_process	0.24638	1	6	41	7076	70137	0		6	Traes_6AL_38E8DCF06,Traes_2DL_85AFEAF70,Traes_6BL_34AF8C436,Traes_4DL_5C0CDD31F,Traes_7AL_291471D52,Traes_6DL_3EF3193D0
GO:0006650	glycerophospholipid metabolic process	biological_process	0.24861	1	1	41	466	70137	0		1	Traes_4AL_205E88570
GO:0009127	purine nucleoside monophosphate biosynthetic process	biological_process	0.25021	1	1	41	520	70137	0		1	Traes_2BL_7911433A3
GO:0009168	purine ribonucleoside monophosphate biosynthetic process	biological_process	0.25021	1	1	41	520	70137	0		1	Traes_2BL_7911433A3
GO:0006820	anion transport	biological_process	0.25333	1	1	41	482	70137	0		1	Traes_4DL_5612CF456
GO:0006412	translation	biological_process	0.26545	1	3	41	3298	70137	0		3	Traes_2BS_B8E7189CF1,Traes_2BS_B8E7189CF,Traes_2AL_CB3FF487A
GO:0009156	ribonucleoside monophosphate biosynthetic process	biological_process	0.26739	1	1	41	559	70137	0		1	Traes_2BL_7911433A3
GO:0046486	glycerolipid metabolic process	biological_process	0.26905	1	1	41	510	70137	0		1	Traes_4AL_205E88570
GO:0003723	RNA binding	molecular_function	0.27168	1	3	41	3063	70137	0		3	Traes_6DS_C0358414B,Traes_2BS_B8E7189CF1,Traes_2BS_B8E7189CF
GO:0043043	peptide biosynthetic process	biological_process	0.27314	1	3	41	3344	70137	0		3	Traes_2BS_B8E7189CF1,Traes_2BS_B8E7189CF,Traes_2AL_CB3FF487A
GO:0009124	nucleoside monophosphate biosynthetic process	biological_process	0.27472	1	1	41	576	70137	0		1	Traes_2BL_7911433A3
GO:0009152	purine ribonucleotide biosynthetic process	biological_process	0.28097	1	1	41	589	70137	0		1	Traes_2BL_7911433A3
GO:0016071	mRNA metabolic process	biological_process	0.28168	1	1	41	546	70137	0		1	Traes_5DL_8F68FBC81
GO:0006518	peptide metabolic process	biological_process	0.28302	1	3	41	3405	70137	0		3	Traes_2BS_B8E7189CF,Traes_2AL_CB3FF487A,Traes_2BS_B8E7189CF1
GO:0042451	purine nucleoside biosynthetic process	biological_process	0.28616	1	1	41	615	70137	0		1	Traes_2BL_7911433A3
GO:0046129	purine ribonucleoside biosynthetic process	biological_process	0.28616	1	1	41	615	70137	0		1	Traes_2BL_7911433A3
GO:0003779	actin binding	molecular_function	0.28635	1	1	41	558	70137	0		1	Traes_1BS_68F77FAE7
GO:0006644	phospholipid metabolic process	biological_process	0.28927	1	1	41	556	70137	0		1	Traes_4AL_205E88570
GO:0006164	purine nucleotide biosynthetic process	biological_process	0.29117	1	1	41	612	70137	0		1	Traes_2BL_7911433A3
GO:0009260	ribonucleotide biosynthetic process	biological_process	0.29747	1	1	41	628	70137	0		1	Traes_2BL_7911433A3
GO:0046390	ribose phosphate biosynthetic process	biological_process	0.29747	1	1	41	628	70137	0		1	Traes_2BL_7911433A3
GO:0043604	amide biosynthetic process	biological_process	0.29797	1	3	41	3496	70137	0		3	Traes_2BS_B8E7189CF,Traes_2AL_CB3FF487A,Traes_2BS_B8E7189CF1
GO:0044763	single-organism cellular process	biological_process	0.2999	1	13	41	18541	70137	0		13	Traes_4DL_5C0CDD31F,Traes_7AL_9AEC84938,Traes_4AL_A10FB6994,Traes_6AL_2017727C4,Traes_2BL_4AAB8719F,Traes_5BL_ED521656E1,Traes_3DS_E756029E7,Traes_4DL_5612CF456,Traes_6BL_95C7F7123,Traes_6DL_24A8AB125,Traes_2BL_7911433A3,Traes_1DL_B466DF47A,Traes_4AL_205E88570
GO:0051213	dioxygenase activity	molecular_function	0.30219	1	1	41	606	70137	0		1	Traes_5BL_304FAFA26
GO:0009163	nucleoside biosynthetic process	biological_process	0.30371	1	1	41	656	70137	0		1	Traes_2BL_7911433A3
GO:0042455	ribonucleoside biosynthetic process	biological_process	0.30371	1	1	41	656	70137	0		1	Traes_2BL_7911433A3
GO:1901659	glycosyl compound biosynthetic process	biological_process	0.305	1	1	41	659	70137	0		1	Traes_2BL_7911433A3
GO:0022402	cell cycle process	biological_process	0.30516	1	1	41	599	70137	0		1	Traes_4DL_5612CF456
GO:1901137	carbohydrate derivative biosynthetic process	biological_process	0.30561	1	2	41	1874	70137	0		2	Traes_2BL_7911433A3,Traes_4AL_205E88570
GO:0003724	RNA helicase activity	molecular_function	0.30589	1	1	41	584	70137	0		1	Traes_6DS_C0358414B
GO:0016830	carbon-carbon lyase activity	molecular_function	0.30993	1	1	41	618	70137	0		1	Traes_3DS_E756029E7
GO:0005694	chromosome	cellular_component	0.31335	1	1	41	612	70137	0		1	Traes_4DL_5612CF456
GO:0005198	structural molecule activity	molecular_function	0.31595	1	3	41	3575	70137	0		3	Traes_2BS_B8E7189CF1,Traes_2AL_CB3FF487A,Traes_2BS_B8E7189CF
GO:0072522	purine-containing compound biosynthetic process	biological_process	0.31804	1	1	41	690	70137	0		1	Traes_2BL_7911433A3
GO:0043603	cellular amide metabolic process	biological_process	0.32088	1	3	41	3634	70137	0		3	Traes_2BS_B8E7189CF1,Traes_2AL_CB3FF487A,Traes_2BS_B8E7189CF
GO:0044702	single organism reproductive process	biological_process	0.32497	1	1	41	637	70137	0		1	Traes_4DL_5612CF456
GO:0033177	proton-transporting two-sector ATPase complex, proton-transporting domain	cellular_component	0.32847	1	1	41	710	70137	0		1	Traes_2BL_7911433A3
GO:0031966	mitochondrial membrane	cellular_component	0.33017	1	1	41	696	70137	0		1	Traes_2BL_7911433A3
GO:0016788	hydrolase activity, acting on ester bonds	molecular_function	0.34104	1	3	41	3492	70137	0		3	Traes_1DS_812AFD33F,TRAES3BF012600130CFD_g,Traes_1AS_6E5DECDA1
GO:0044444	cytoplasmic part	cellular_component	0.34523	1	4	41	5270	70137	0		4	Traes_2BS_B8E7189CF1,Traes_2BS_B8E7189CF,Traes_2AL_CB3FF487A,Traes_2BL_7911433A3
GO:0005740	mitochondrial envelope	cellular_component	0.35128	1	1	41	750	70137	0		1	Traes_2BL_7911433A3
GO:0006952	defense response	biological_process	0.35534	1	1	41	742	70137	0		1	Traes_7AL_291471D52
GO:0022414	reproductive process	biological_process	0.35761	1	1	41	717	70137	0		1	Traes_4DL_5612CF456
GO:0009165	nucleotide biosynthetic process	biological_process	0.36141	1	1	41	783	70137	0		1	Traes_2BL_7911433A3
GO:0000003	reproduction	biological_process	0.36279	1	1	41	730	70137	0		1	Traes_4DL_5612CF456
GO:1901293	nucleoside phosphate biosynthetic process	biological_process	0.36936	1	1	41	803	70137	0		1	Traes_2BL_7911433A3
GO:0044265	cellular macromolecule catabolic process	biological_process	0.37279	1	1	41	785	70137	0		1	Traes_5DL_8F68FBC81
GO:0044429	mitochondrial part	cellular_component	0.37436	1	1	41	812	70137	0		1	Traes_2BL_7911433A3
GO:0007010	cytoskeleton organization	biological_process	0.38198	1	1	41	783	70137	0		1	Traes_1BS_68F77FAE7
GO:0006996	organelle organization	biological_process	0.38237	1	2	41	2199	70137	0		2	Traes_1BS_68F77FAE7,Traes_4DL_5612CF456
GO:0032502	developmental process	biological_process	0.38612	1	1	41	805	70137	0		1	Traes_6DL_24A8AB125
GO:0009405	pathogenesis	biological_process	0.38632	1	1	41	800	70137	0		1	Traes_7AL_291471D52
GO:0005576	extracellular region	cellular_component	0.40105	1	2	41	2274	70137	0		2	Traes_7AL_291471D52,Traes_2AL_CB3FF487A
GO:0019637	organophosphate metabolic process	biological_process	0.40486	1	2	41	2377	70137	0		2	Traes_4AL_205E88570,Traes_2BL_7911433A3
GO:0071822	protein complex subunit organization	biological_process	0.41585	1	1	41	925	70137	0		1	Traes_7AL_9AEC84938
GO:0016043	cellular component organization	biological_process	0.41616	1	3	41	3918	70137	0		3	Traes_4DL_5612CF456,Traes_7AL_9AEC84938,Traes_1BS_68F77FAE7
GO:0005739	mitochondrion	cellular_component	0.4216	1	1	41	951	70137	0		1	Traes_2BL_7911433A3
GO:1902600	hydrogen ion transmembrane transport	biological_process	0.42355	1	1	41	963	70137	0		1	Traes_2BL_7911433A3
GO:0016469	proton-transporting two-sector ATPase complex	cellular_component	0.42924	1	1	41	979	70137	0		1	Traes_2BL_7911433A3
GO:0031967	organelle envelope	cellular_component	0.44353	1	1	41	999	70137	0		1	Traes_2BL_7911433A3
GO:0006818	hydrogen transport	biological_process	0.44551	1	1	41	1030	70137	0		1	Traes_2BL_7911433A3
GO:0015992	proton transport	biological_process	0.44551	1	1	41	1030	70137	0		1	Traes_2BL_7911433A3
GO:0046034	ATP metabolic process	biological_process	0.4515	1	1	41	1075	70137	0		1	Traes_2BL_7911433A3
GO:0009144	purine nucleoside triphosphate metabolic process	biological_process	0.45798	1	1	41	1095	70137	0		1	Traes_2BL_7911433A3
GO:0009199	ribonucleoside triphosphate metabolic process	biological_process	0.45798	1	1	41	1095	70137	0		1	Traes_2BL_7911433A3
GO:0009205	purine ribonucleoside triphosphate metabolic process	biological_process	0.45798	1	1	41	1095	70137	0		1	Traes_2BL_7911433A3
GO:0031975	envelope	cellular_component	0.45964	1	1	41	1046	70137	0		1	Traes_2BL_7911433A3
GO:0008092	cytoskeletal protein binding	molecular_function	0.46434	1	1	41	1013	70137	0		1	Traes_1BS_68F77FAE7
GO:0009126	purine nucleoside monophosphate metabolic process	biological_process	0.46538	1	1	41	1116	70137	0		1	Traes_2BL_7911433A3
GO:0009167	purine ribonucleoside monophosphate metabolic process	biological_process	0.46538	1	1	41	1116	70137	0		1	Traes_2BL_7911433A3
GO:0009141	nucleoside triphosphate metabolic process	biological_process	0.46894	1	1	41	1132	70137	0		1	Traes_2BL_7911433A3
GO:1902589	single-organism organelle organization	biological_process	0.47392	1	1	41	1048	70137	0		1	Traes_4DL_5612CF456
GO:0009161	ribonucleoside monophosphate metabolic process	biological_process	0.47741	1	1	41	1154	70137	0		1	Traes_2BL_7911433A3
GO:0098772	molecular function regulator	molecular_function	0.48039	1	1	41	1121	70137	0		1	Traes_7AL_291471D52
GO:0009123	nucleoside monophosphate metabolic process	biological_process	0.48336	1	1	41	1173	70137	0		1	Traes_2BL_7911433A3
GO:0098655	cation transmembrane transport	biological_process	0.48344	1	1	41	1140	70137	0		1	Traes_2BL_7911433A3
GO:0098662	inorganic cation transmembrane transport	biological_process	0.48344	1	1	41	1140	70137	0		1	Traes_2BL_7911433A3
GO:1903509	liposaccharide metabolic process	biological_process	0.48406	1	1	41	1063	70137	0		1	Traes_4AL_205E88570
GO:0044237	cellular metabolic process	biological_process	0.48415	1	17	41	27962	70137	0		17	Traes_1DL_B466DF47A,Traes_5DL_8F68FBC81,Traes_2BS_B8E7189CF,Traes_5BL_ED521656E1,Traes_2BL_4AAB8719F,Traes_7AL_9AEC84938,Traes_4AL_A10FB6994,Traes_6DL_24A8AB125,Traes_3DS_E756029E7,Traes_4AL_205E88570,Traes_7DS_A934D9C24,Traes_2BL_7911433A3,Traes_6AL_2017727C4,Traes_2AL_CB3FF487A,Traes_7AL_291471D52,Traes_6BL_95C7F7123,Traes_2BS_B8E7189CF1
GO:0098660	inorganic ion transmembrane transport	biological_process	0.48502	1	1	41	1145	70137	0		1	Traes_2BL_7911433A3
GO:0071840	cellular component organization or biogenesis	biological_process	0.48793	1	3	41	4372	70137	0		3	Traes_4DL_5612CF456,Traes_1BS_68F77FAE7,Traes_7AL_9AEC84938
GO:0042278	purine nucleoside metabolic process	biological_process	0.50166	1	1	41	1244	70137	0		1	Traes_2BL_7911433A3
GO:0046128	purine ribonucleoside metabolic process	biological_process	0.50166	1	1	41	1244	70137	0		1	Traes_2BL_7911433A3
GO:0009150	purine ribonucleotide metabolic process	biological_process	0.50168	1	1	41	1230	70137	0		1	Traes_2BL_7911433A3
GO:0006163	purine nucleotide metabolic process	biological_process	0.50881	1	1	41	1253	70137	0		1	Traes_2BL_7911433A3
GO:0009259	ribonucleotide metabolic process	biological_process	0.51291	1	1	41	1268	70137	0		1	Traes_2BL_7911433A3
GO:0009119	ribonucleoside metabolic process	biological_process	0.51401	1	1	41	1285	70137	0		1	Traes_2BL_7911433A3
GO:0043933	macromolecular complex subunit organization	biological_process	0.52001	1	1	41	1262	70137	0		1	Traes_7AL_9AEC84938
GO:0007049	cell cycle	biological_process	0.52019	1	1	41	1202	70137	0		1	Traes_4DL_5612CF456
GO:0072521	purine-containing compound metabolic process	biological_process	0.52759	1	1	41	1331	70137	0		1	Traes_2BL_7911433A3
GO:0015075	ion transmembrane transporter activity	molecular_function	0.52813	1	2	41	2984	70137	0		2	Traes_4DL_5612CF456,Traes_2BL_7911433A3
GO:0034220	ion transmembrane transport	biological_process	0.53098	1	1	41	1300	70137	0		1	Traes_2BL_7911433A3
GO:0009116	nucleoside metabolic process	biological_process	0.53132	1	1	41	1344	70137	0		1	Traes_2BL_7911433A3
GO:1901657	glycosyl compound metabolic process	biological_process	0.5322	1	1	41	1347	70137	0		1	Traes_2BL_7911433A3
GO:0015078	hydrogen ion transmembrane transporter activity	molecular_function	0.5374	1	1	41	1359	70137	0		1	Traes_2BL_7911433A3
GO:0022891	substrate-specific transmembrane transporter activity	molecular_function	0.55009	1	2	41	3102	70137	0		2	Traes_2BL_7911433A3,Traes_4DL_5612CF456
GO:0019693	ribose phosphate metabolic process	biological_process	0.55208	1	1	41	1405	70137	0		1	Traes_2BL_7911433A3
GO:0006811	ion transport	biological_process	0.56205	1	2	41	3155	70137	0		2	Traes_4DL_5612CF456,Traes_2BL_7911433A3
GO:0022892	substrate-specific transporter activity	molecular_function	0.5756	1	2	41	3246	70137	0		2	Traes_4DL_5612CF456,Traes_2BL_7911433A3
GO:0003924	GTPase activity	molecular_function	0.5843	1	1	41	1414	70137	0		1	Traes_6DS_C0358414B
GO:0005737	cytoplasm	cellular_component	0.58894	1	4	41	7083	70137	0		4	Traes_2BS_B8E7189CF1,Traes_2AL_CB3FF487A,Traes_2BS_B8E7189CF,Traes_2BL_7911433A3
GO:0031090	organelle membrane	cellular_component	0.59042	1	1	41	1484	70137	0		1	Traes_2BL_7911433A3
GO:0016829	lyase activity	molecular_function	0.59072	1	1	41	1473	70137	0		1	Traes_3DS_E756029E7
GO:0015672	monovalent inorganic cation transport	biological_process	0.59566	1	1	41	1535	70137	0		1	Traes_2BL_7911433A3
GO:0009117	nucleotide metabolic process	biological_process	0.60576	1	1	41	1615	70137	0		1	Traes_2BL_7911433A3
GO:0006753	nucleoside phosphate metabolic process	biological_process	0.6114	1	1	41	1638	70137	0		1	Traes_2BL_7911433A3
GO:0015077	monovalent inorganic cation transmembrane transporter activity	molecular_function	0.6224	1	1	41	1684	70137	0		1	Traes_2BL_7911433A3
GO:0006807	nitrogen compound metabolic process	biological_process	0.62486	1	10	41	17968	70137	0		10	Traes_5DL_8F68FBC81,Traes_2BL_7911433A3,Traes_4AL_205E88570,Traes_2BS_B8E7189CF,Traes_7AL_9AEC84938,Traes_6AL_2017727C4,Traes_2BS_B8E7189CF1,Traes_6BL_95C7F7123,Traes_6DL_24A8AB125,Traes_2AL_CB3FF487A
GO:0005506	iron ion binding	molecular_function	0.63194	1	1	41	1699	70137	0		1	Traes_1DL_B466DF47A
GO:0004175	endopeptidase activity	molecular_function	0.63829	1	1	41	1690	70137	0		1	Traes_4DL_B1B379CB5
GO:0055086	nucleobase-containing small molecule metabolic process	biological_process	0.64415	1	1	41	1795	70137	0		1	Traes_2BL_7911433A3
GO:0044271	cellular nitrogen compound biosynthetic process	biological_process	0.65602	1	6	41	11322	70137	0		6	Traes_2BS_B8E7189CF,Traes_2AL_CB3FF487A,Traes_2BS_B8E7189CF1,Traes_4AL_205E88570,Traes_2BL_7911433A3,Traes_7AL_9AEC84938
GO:0005525	GTP binding	molecular_function	0.68443	1	1	41	1857	70137	0		1	Traes_6DS_C0358414B
GO:0032561	guanyl ribonucleotide binding	molecular_function	0.68558	1	1	41	1863	70137	0		1	Traes_6DS_C0358414B
GO:0016740	transferase activity	molecular_function	0.6861	1	8	41	14687	70137	0		8	Traes_2BS_6762A1AAE,Traes_7DS_A934D9C24,Traes_4AL_205E88570,Traes_5BL_ED521656E1,Traes_2BL_4AAB8719F,Traes_6AS_33690B236,Traes_7BS_5FE261AAA,Traes_4AL_A10FB6994
GO:0019001	guanyl nucleotide binding	molecular_function	0.6911	1	1	41	1892	70137	0		1	Traes_6DS_C0358414B
GO:0004386	helicase activity	molecular_function	0.70471	1	1	41	1938	70137	0		1	Traes_6DS_C0358414B
GO:0006886	intracellular protein transport	biological_process	0.70488	1	1	41	1952	70137	0		1	Traes_2DL_85AFEAF70
GO:0009987	cellular process	biological_process	0.70692	1	20	41	36104	70137	0		20	Traes_2BS_B8E7189CF,Traes_1DL_B466DF47A,Traes_5DL_8F68FBC81,Traes_6DL_24A8AB125,Traes_3DS_E756029E7,Traes_2BL_4AAB8719F,Traes_5BL_ED521656E1,Traes_7AL_9AEC84938,Traes_4AL_A10FB6994,Traes_4AL_205E88570,Traes_7DS_A934D9C24,Traes_2BL_7911433A3,Traes_2AL_CB3FF487A,Traes_6BL_95C7F7123,Traes_7AL_291471D52,Traes_4DL_5612CF456,Traes_2BS_B8E7189CF1,Traes_1BS_68F77FAE7,Traes_6AL_2017727C4,Traes_4DL_5C0CDD3…
GO:0022857	transmembrane transporter activity	molecular_function	0.72446	1	2	41	4247	70137	0		2	Traes_4DL_5612CF456,Traes_2BL_7911433A3
GO:0034613	cellular protein localization	biological_process	0.72509	1	1	41	2064	70137	0		1	Traes_2DL_85AFEAF70
GO:0070727	cellular macromolecule localization	biological_process	0.72509	1	1	41	2064	70137	0		1	Traes_2DL_85AFEAF70
GO:0044446	intracellular organelle part	cellular_component	0.72541	1	2	41	4201	70137	0		2	Traes_2BL_7911433A3,Traes_4DL_5612CF456
GO:0043229	intracellular organelle	cellular_component	0.73016	1	5	41	10259	70137	0		5	Traes_2BL_7911433A3,Traes_2AL_CB3FF487A,Traes_2BS_B8E7189CF,Traes_4DL_5612CF456,Traes_2BS_B8E7189CF1
GO:0044422	organelle part	cellular_component	0.73142	1	2	41	4250	70137	0		2	Traes_2BL_7911433A3,Traes_4DL_5612CF456
GO:0016462	pyrophosphatase activity	molecular_function	0.73842	1	2	41	4198	70137	0		2	Traes_6DS_C0358414B,Traes_7DS_A934D9C24
GO:0022890	inorganic cation transmembrane transporter activity	molecular_function	0.73851	1	1	41	2276	70137	0		1	Traes_2BL_7911433A3
GO:0043226	organelle	cellular_component	0.74059	1	5	41	10379	70137	0		5	Traes_4DL_5612CF456,Traes_2BS_B8E7189CF,Traes_2AL_CB3FF487A,Traes_2BS_B8E7189CF1,Traes_2BL_7911433A3
GO:0044267	cellular protein metabolic process	biological_process	0.74082	1	5	41	10277	70137	0		5	Traes_4AL_205E88570,Traes_7AL_291471D52,Traes_2BS_B8E7189CF,Traes_2AL_CB3FF487A,Traes_2BS_B8E7189CF1
GO:0005975	carbohydrate metabolic process	biological_process	0.74458	1	2	41	4345	70137	0		2	Traes_2BL_7911433A3,Traes_4BS_64FB912EE
GO:0016818	hydrolase activity, acting on acid anhydrides, in phosphorus-containing anhydrides	molecular_function	0.74876	1	2	41	4285	70137	0		2	Traes_7DS_A934D9C24,Traes_6DS_C0358414B
GO:0032991	macromolecular complex	cellular_component	0.75015	1	4	41	8752	70137	0		4	Traes_2BL_7911433A3,Traes_2AL_CB3FF487A,Traes_2BS_B8E7189CF,Traes_2BS_B8E7189CF1
GO:0019538	protein metabolic process	biological_process	0.75638	1	6	41	12323	70137	0		6	Traes_4AL_205E88570,Traes_2AL_CB3FF487A,Traes_7AL_291471D52,Traes_2BS_B8E7189CF,Traes_4DL_B1B379CB5,Traes_2BS_B8E7189CF1
GO:0046907	intracellular transport	biological_process	0.76318	1	1	41	2303	70137	0		1	Traes_2DL_85AFEAF70
GO:0015031	protein transport	biological_process	0.76507	1	1	41	2326	70137	0		1	Traes_2DL_85AFEAF70
GO:0048037	cofactor binding	molecular_function	0.76959	1	1	41	2450	70137	0		1	Traes_3DS_E756029E7
GO:0045184	establishment of protein localization	biological_process	0.76963	1	1	41	2357	70137	0		1	Traes_2DL_85AFEAF70
GO:0008324	cation transmembrane transporter activity	molecular_function	0.77682	1	1	41	2523	70137	0		1	Traes_2BL_7911433A3
GO:0006812	cation transport	biological_process	0.78082	1	1	41	2533	70137	0		1	Traes_2BL_7911433A3
GO:0016817	hydrolase activity, acting on acid anhydrides	molecular_function	0.78121	1	2	41	4593	70137	0		2	Traes_7DS_A934D9C24,Traes_6DS_C0358414B
GO:0008104	protein localization	biological_process	0.78125	1	1	41	2438	70137	0		1	Traes_2DL_85AFEAF70
GO:0016887	ATPase activity	molecular_function	0.79281	1	1	41	2495	70137	0		1	Traes_6DS_C0358414B
GO:0070011	peptidase activity, acting on L-amino acid peptides	molecular_function	0.79313	1	1	41	2608	70137	0		1	Traes_4DL_B1B379CB5
GO:0098796	membrane protein complex	cellular_component	0.7943	1	1	41	2718	70137	0		1	Traes_2BL_7911433A3
GO:0010467	gene expression	biological_process	0.79438	1	5	41	11122	70137	0		5	Traes_2BS_B8E7189CF,Traes_2AL_CB3FF487A,Traes_2BS_B8E7189CF1,Traes_4AL_205E88570,Traes_7AL_9AEC84938
GO:0051649	establishment of localization in cell	biological_process	0.7977	1	1	41	2557	70137	0		1	Traes_2DL_85AFEAF70
GO:0033036	macromolecule localization	biological_process	0.80638	1	1	41	2634	70137	0		1	Traes_2DL_85AFEAF70
GO:0016020	membrane	cellular_component	0.80702	1	7	41	14879	70137	0		7	Traes_7DS_A934D9C24,Traes_2BL_7911433A3,Traes_5BL_ED521656E1,Traes_6DS_C0358414B,Traes_4AL_205E88570,Traes_4AL_A10FB6994,Traes_2DL_85AFEAF70
GO:0006508	proteolysis	biological_process	0.80807	1	1	41	2722	70137	0		1	Traes_4DL_B1B379CB5
GO:0051641	cellular localization	biological_process	0.81192	1	1	41	2671	70137	0		1	Traes_2DL_85AFEAF70
GO:0005215	transporter activity	molecular_function	0.81556	1	2	41	5129	70137	0		2	Traes_4DL_5612CF456,Traes_2BL_7911433A3
GO:0008233	peptidase activity	molecular_function	0.81762	1	1	41	2806	70137	0		1	Traes_4DL_B1B379CB5
GO:0034654	nucleobase-containing compound biosynthetic process	biological_process	0.82109	1	3	41	7336	70137	0		3	Traes_7AL_9AEC84938,Traes_2BL_7911433A3,Traes_4AL_205E88570
GO:0006355	regulation of transcription, DNA-templated	biological_process	0.82551	1	2	41	5193	70137	0		2	Traes_4AL_205E88570,Traes_7AL_9AEC84938
GO:1903506	regulation of nucleic acid-templated transcription	biological_process	0.82551	1	2	41	5193	70137	0		2	Traes_4AL_205E88570,Traes_7AL_9AEC84938
GO:0051252	regulation of RNA metabolic process	biological_process	0.82596	1	2	41	5198	70137	0		2	Traes_4AL_205E88570,Traes_7AL_9AEC84938
GO:2001141	regulation of RNA biosynthetic process	biological_process	0.82596	1	2	41	5198	70137	0		2	Traes_7AL_9AEC84938,Traes_4AL_205E88570
GO:0019219	regulation of nucleobase-containing compound metabolic process	biological_process	0.83305	1	2	41	5284	70137	0		2	Traes_4AL_205E88570,Traes_7AL_9AEC84938
GO:0006796	phosphate-containing compound metabolic process	biological_process	0.83572	1	3	41	7368	70137	0		3	Traes_4AL_205E88570,Traes_2BL_7911433A3,Traes_7DS_A934D9C24
GO:0006793	phosphorus metabolic process	biological_process	0.83777	1	3	41	7397	70137	0		3	Traes_4AL_205E88570,Traes_7DS_A934D9C24,Traes_2BL_7911433A3
GO:2000112	regulation of cellular macromolecule biosynthetic process	biological_process	0.83794	1	2	41	5346	70137	0		2	Traes_7AL_9AEC84938,Traes_4AL_205E88570
GO:0009889	regulation of biosynthetic process	biological_process	0.83836	1	2	41	5351	70137	0		2	Traes_7AL_9AEC84938,Traes_4AL_205E88570
GO:0010556	regulation of macromolecule biosynthetic process	biological_process	0.83836	1	2	41	5351	70137	0		2	Traes_7AL_9AEC84938,Traes_4AL_205E88570
GO:0031326	regulation of cellular biosynthetic process	biological_process	0.83836	1	2	41	5351	70137	0		2	Traes_7AL_9AEC84938,Traes_4AL_205E88570
GO:0051171	regulation of nitrogen compound metabolic process	biological_process	0.84146	1	2	41	5391	70137	0		2	Traes_7AL_9AEC84938,Traes_4AL_205E88570
GO:0007165	signal transduction	biological_process	0.84346	1	1	41	2984	70137	0		1	Traes_4DL_5C0CDD31F
GO:0044700	single organism signaling	biological_process	0.84483	1	1	41	2998	70137	0		1	Traes_4DL_5C0CDD31F
GO:0023052	signaling	biological_process	0.84529	1	1	41	3003	70137	0		1	Traes_4DL_5C0CDD31F
GO:0034645	cellular macromolecule biosynthetic process	biological_process	0.84634	1	5	41	11957	70137	0		5	Traes_2BS_B8E7189CF1,Traes_2BS_B8E7189CF,Traes_2AL_CB3FF487A,Traes_7AL_9AEC84938,Traes_4AL_205E88570
GO:0010468	regulation of gene expression	biological_process	0.84904	1	2	41	5486	70137	0		2	Traes_7AL_9AEC84938,Traes_4AL_205E88570
GO:0080090	regulation of primary metabolic process	biological_process	0.8513	1	2	41	5518	70137	0		2	Traes_7AL_9AEC84938,Traes_4AL_205E88570
GO:0009059	macromolecule biosynthetic process	biological_process	0.85151	1	5	41	12047	70137	0		5	Traes_2BS_B8E7189CF1,Traes_2BS_B8E7189CF,Traes_2AL_CB3FF487A,Traes_7AL_9AEC84938,Traes_4AL_205E88570
GO:0051704	multi-organism process	biological_process	0.85161	1	1	41	3068	70137	0		1	Traes_7AL_291471D52
GO:0071702	organic substance transport	biological_process	0.8575	1	1	41	3128	70137	0		1	Traes_2DL_85AFEAF70
GO:0060255	regulation of macromolecule metabolic process	biological_process	0.85962	1	2	41	5631	70137	0		2	Traes_7AL_9AEC84938,Traes_4AL_205E88570
GO:0031323	regulation of cellular metabolic process	biological_process	0.86285	1	2	41	5694	70137	0		2	Traes_7AL_9AEC84938,Traes_4AL_205E88570
GO:0007154	cell communication	biological_process	0.87533	1	1	41	3328	70137	0		1	Traes_4DL_5C0CDD31F
GO:0019438	aromatic compound biosynthetic process	biological_process	0.87957	1	3	41	8234	70137	0		3	Traes_7AL_9AEC84938,Traes_2BL_7911433A3,Traes_4AL_205E88570
GO:0018130	heterocycle biosynthetic process	biological_process	0.88504	1	3	41	8337	70137	0		3	Traes_7AL_9AEC84938,Traes_4AL_205E88570,Traes_2BL_7911433A3
GO:0019222	regulation of metabolic process	biological_process	0.88857	1	2	41	6100	70137	0		2	Traes_7AL_9AEC84938,Traes_4AL_205E88570
GO:0046914	transition metal ion binding	molecular_function	0.89267	1	2	41	6212	70137	0		2	Traes_1DL_B466DF47A,TRAES3BF067800180CFD_g
GO:0034641	cellular nitrogen compound metabolic process	biological_process	0.89789	1	7	41	17053	70137	0		7	Traes_2BS_B8E7189CF,Traes_2AL_CB3FF487A,Traes_2BS_B8E7189CF1,Traes_2BL_7911433A3,Traes_4AL_205E88570,Traes_5DL_8F68FBC81,Traes_7AL_9AEC84938
GO:0008270	zinc ion binding	molecular_function	0.8981	1	1	41	3697	70137	0		1	TRAES3BF067800180CFD_g
GO:0016070	RNA metabolic process	biological_process	0.89969	1	3	41	8570	70137	0		3	Traes_5DL_8F68FBC81,Traes_7AL_9AEC84938,Traes_4AL_205E88570
GO:1901362	organic cyclic compound biosynthetic process	biological_process	0.90488	1	3	41	8750	70137	0		3	Traes_2BL_7911433A3,Traes_4AL_205E88570,Traes_7AL_9AEC84938
GO:0006351	transcription, DNA-templated	biological_process	0.90556	1	2	41	6449	70137	0		2	Traes_7AL_9AEC84938,Traes_4AL_205E88570
GO:0097659	nucleic acid-templated transcription	biological_process	0.90556	1	2	41	6449	70137	0		2	Traes_4AL_205E88570,Traes_7AL_9AEC84938
GO:0006464	cellular protein modification process	biological_process	0.90621	1	2	41	6277	70137	0		2	Traes_4AL_205E88570,Traes_7AL_291471D52
GO:0036211	protein modification process	biological_process	0.90621	1	2	41	6277	70137	0		2	Traes_4AL_205E88570,Traes_7AL_291471D52
GO:0055085	transmembrane transport	biological_process	0.90711	1	1	41	3893	70137	0		1	Traes_2BL_7911433A3
GO:0032774	RNA biosynthetic process	biological_process	0.9083	1	2	41	6504	70137	0		2	Traes_4AL_205E88570,Traes_7AL_9AEC84938
GO:0050794	regulation of cellular process	biological_process	0.90936	1	3	41	8763	70137	0		3	Traes_4DL_5C0CDD31F,Traes_7AL_9AEC84938,Traes_4AL_205E88570
GO:0044765	single-organism transport	biological_process	0.91912	1	2	41	6699	70137	0		2	Traes_4DL_5612CF456,Traes_2BL_7911433A3
GO:1902578	single-organism localization	biological_process	0.92334	1	2	41	6798	70137	0		2	Traes_4DL_5612CF456,Traes_2BL_7911433A3
GO:0003676	nucleic acid binding	molecular_function	0.92491	1	4	41	11428	70137	0		4	Traes_2BL_928000A2B,Traes_2BS_B8E7189CF,Traes_2BS_B8E7189CF1,Traes_6DS_C0358414B
GO:0046872	metal ion binding	molecular_function	0.92592	1	3	41	9281	70137	0		3	Traes_5BL_304FAFA26,TRAES3BF067800180CFD_g,Traes_1DL_B466DF47A
GO:0043412	macromolecule modification	biological_process	0.92616	1	2	41	6724	70137	0		2	Traes_7AL_291471D52,Traes_4AL_205E88570
GO:0050789	regulation of biological process	biological_process	0.92683	1	3	41	9212	70137	0		3	Traes_4DL_5C0CDD31F,Traes_7AL_9AEC84938,Traes_4AL_205E88570
GO:0017111	nucleoside-triphosphatase activity	molecular_function	0.92694	1	1	41	4123	70137	0		1	Traes_6DS_C0358414B
GO:0005515	protein binding	molecular_function	0.92782	1	6	41	15330	70137	0		6	Traes_5BL_304FAFA26,Traes_2AL_CB3FF487A,Traes_4DL_5C0CDD31F,Traes_2DL_85AFEAF70,Traes_6DL_0A0ABD677,Traes_1BS_68F77FAE7
GO:0006810	transport	biological_process	0.92839	1	3	41	9235	70137	0		3	Traes_2DL_85AFEAF70,Traes_2BL_7911433A3,Traes_4DL_5612CF456
GO:0043169	cation binding	molecular_function	0.92896	1	3	41	9370	70137	0		3	TRAES3BF067800180CFD_g,Traes_5BL_304FAFA26,Traes_1DL_B466DF47A
GO:0051234	establishment of localization	biological_process	0.92936	1	3	41	9263	70137	0		3	Traes_4DL_5612CF456,Traes_2DL_85AFEAF70,Traes_2BL_7911433A3
GO:0044424	intracellular part	cellular_component	0.92948	1	5	41	13986	70137	0		5	Traes_2BL_7911433A3,Traes_2BS_B8E7189CF1,Traes_4DL_5612CF456,Traes_2AL_CB3FF487A,Traes_2BS_B8E7189CF
GO:0051179	localization	biological_process	0.93558	1	3	41	9448	70137	0		3	Traes_4DL_5612CF456,Traes_2DL_85AFEAF70,Traes_2BL_7911433A3
GO:0043231	intracellular membrane-bounded organelle	cellular_component	0.94372	1	2	41	7371	70137	0		2	Traes_2BL_7911433A3,Traes_4DL_5612CF456
GO:0043227	membrane-bounded organelle	cellular_component	0.94393	1	2	41	7378	70137	0		2	Traes_2BL_7911433A3,Traes_4DL_5612CF456
GO:0065007	biological regulation	biological_process	0.94419	1	3	41	9775	70137	0		3	Traes_4AL_205E88570,Traes_4DL_5C0CDD31F,Traes_7AL_9AEC84938
GO:0051716	cellular response to stimulus	biological_process	0.94683	1	1	41	4638	70137	0		1	Traes_4DL_5C0CDD31F
GO:0097367	carbohydrate derivative binding	molecular_function	0.94689	1	4	41	11802	70137	0		4	Traes_6DS_C0358414B,Traes_2BS_B8E7189CF,Traes_7AL_291471D52,Traes_2BS_B8E7189CF1
GO:0005575	cellular_component	cellular_component	0.95007	1	12	41	28279	70137	0		12	Traes_2AL_CB3FF487A,Traes_7AL_291471D52,Traes_4DL_5612CF456,Traes_2BS_B8E7189CF1,Traes_5BL_ED521656E1,Traes_2DL_85AFEAF70,Traes_4AL_A10FB6994,Traes_2BS_B8E7189CF,Traes_6DS_C0358414B,Traes_4AL_205E88570,Traes_2BL_7911433A3,Traes_7DS_A934D9C24
GO:0005622	intracellular	cellular_component	0.95578	1	5	41	15063	70137	0		5	Traes_2BL_7911433A3,Traes_2BS_B8E7189CF1,Traes_2AL_CB3FF487A,Traes_2BS_B8E7189CF,Traes_4DL_5612CF456
GO:1901363	heterocyclic compound binding	molecular_function	0.9571	1	10	41	24540	70137	0		10	Traes_6DL_3EF3193D0,Traes_2BL_928000A2B,Traes_2BS_B8E7189CF,Traes_6AL_38E8DCF06,Traes_6DS_3522B8EF6,Traes_6DS_C0358414B,Traes_3DS_E756029E7,Traes_2BS_B8E7189CF1,Traes_7AL_291471D52,Traes_6BL_34AF8C436
GO:0097159	organic cyclic compound binding	molecular_function	0.95715	1	10	41	24543	70137	0		10	Traes_6AL_38E8DCF06,Traes_6DS_3522B8EF6,Traes_6DS_C0358414B,Traes_6DL_3EF3193D0,Traes_2BL_928000A2B,Traes_2BS_B8E7189CF,Traes_6BL_34AF8C436,Traes_2BS_B8E7189CF1,Traes_3DS_E756029E7,Traes_7AL_291471D52
GO:0005634	nucleus	cellular_component	0.96534	1	1	41	5380	70137	0		1	Traes_4DL_5612CF456
GO:0005623	cell	cellular_component	0.9711	1	5	41	15975	70137	0		5	Traes_2BL_7911433A3,Traes_4DL_5612CF456,Traes_2AL_CB3FF487A,Traes_2BS_B8E7189CF,Traes_2BS_B8E7189CF1
GO:0044464	cell part	cellular_component	0.9711	1	5	41	15975	70137	0		5	Traes_2BL_7911433A3,Traes_4DL_5612CF456,Traes_2AL_CB3FF487A,Traes_2BS_B8E7189CF,Traes_2BS_B8E7189CF1
GO:0006139	nucleobase-containing compound metabolic process	biological_process	0.97115	1	4	41	13542	70137	0		4	Traes_2BL_7911433A3,Traes_4AL_205E88570,Traes_7AL_9AEC84938,Traes_5DL_8F68FBC81
GO:0044425	membrane part	cellular_component	0.97257	1	2	41	8757	70137	0		2	Traes_2BL_7911433A3,Traes_4AL_205E88570
GO:0043234	protein complex	cellular_component	0.97625	1	1	41	6100	70137	0		1	Traes_2BL_7911433A3
GO:0090304	nucleic acid metabolic process	biological_process	0.97907	1	3	41	11738	70137	0		3	Traes_4AL_205E88570,Traes_7AL_9AEC84938,Traes_5DL_8F68FBC81
GO:0046483	heterocycle metabolic process	biological_process	0.98142	1	4	41	14412	70137	0		4	Traes_7AL_9AEC84938,Traes_5DL_8F68FBC81,Traes_2BL_7911433A3,Traes_4AL_205E88570
GO:0006725	cellular aromatic compound metabolic process	biological_process	0.98149	1	4	41	14424	70137	0		4	Traes_5DL_8F68FBC81,Traes_7AL_9AEC84938,Traes_2BL_7911433A3,Traes_4AL_205E88570
GO:0016021	integral component of membrane	cellular_component	0.98235	1	1	41	6452	70137	0		1	Traes_4AL_205E88570
GO:0044260	cellular macromolecule metabolic process	biological_process	0.9831	1	7	41	21113	70137	0		7	Traes_5DL_8F68FBC81,Traes_7AL_9AEC84938,Traes_4AL_205E88570,Traes_2BS_B8E7189CF1,Traes_7AL_291471D52,Traes_2BS_B8E7189CF,Traes_2AL_CB3FF487A
GO:0031224	intrinsic component of membrane	cellular_component	0.98322	1	1	41	6526	70137	0		1	Traes_4AL_205E88570
GO:0043170	macromolecule metabolic process	biological_process	0.98339	1	8	41	23156	70137	0		8	Traes_7AL_9AEC84938,Traes_7AL_291471D52,Traes_2AL_CB3FF487A,Traes_2BS_B8E7189CF1,Traes_4AL_205E88570,Traes_5DL_8F68FBC81,Traes_2BS_B8E7189CF,Traes_4DL_B1B379CB5
GO:1901360	organic cyclic compound metabolic process	biological_process	0.98496	1	4	41	14818	70137	0		4	Traes_2BL_7911433A3,Traes_4AL_205E88570,Traes_7AL_9AEC84938,Traes_5DL_8F68FBC81
GO:0003677	DNA binding	molecular_function	0.98757	1	1	41	7006	70137	0		1	Traes_2BL_928000A2B
GO:0005488	binding	molecular_function	0.98961	1	18	41	41774	70137	0		18	Traes_6DS_3522B8EF6,Traes_2BS_B8E7189CF1,Traes_2AL_CB3FF487A,Traes_7AL_291471D52,TRAES3BF067800180CFD_g,Traes_4DL_5C0CDD31F,Traes_1BS_68F77FAE7,Traes_6DL_3EF3193D0,Traes_2BS_B8E7189CF,Traes_2BL_928000A2B,Traes_6AL_38E8DCF06,Traes_6DS_C0358414B,Traes_6DL_0A0ABD677,Traes_1DL_B466DF47A,Traes_3DS_E756029E7,Traes_5BL_304FAFA26,Traes_6BL_34AF8C436,Traes_2DL_85AFEAF70
GO:0005524	ATP binding	molecular_function	0.9901	1	2	41	10105	70137	0		2	Traes_6DS_C0358414B,Traes_7AL_291471D52
GO:0043168	anion binding	molecular_function	0.99218	1	3	41	13137	70137	0		3	Traes_6DS_C0358414B,Traes_7AL_291471D52,Traes_3DS_E756029E7
GO:0035639	purine ribonucleoside triphosphate binding	molecular_function	0.99347	1	2	41	10785	70137	0		2	Traes_7AL_291471D52,Traes_6DS_C0358414B
GO:0032559	adenyl ribonucleotide binding	molecular_function	0.99387	1	2	41	10863	70137	0		2	Traes_7AL_291471D52,Traes_6DS_C0358414B
GO:0030554	adenyl nucleotide binding	molecular_function	0.99447	1	2	41	11026	70137	0		2	Traes_7AL_291471D52,Traes_6DS_C0358414B
GO:0043167	ion binding	molecular_function	0.99564	1	6	41	21249	70137	0		6	Traes_1DL_B466DF47A,Traes_6DS_C0358414B,Traes_5BL_304FAFA26,Traes_3DS_E756029E7,TRAES3BF067800180CFD_g,Traes_7AL_291471D52
GO:0001883	purine nucleoside binding	molecular_function	0.99593	1	2	41	11518	70137	0		2	Traes_6DS_C0358414B,Traes_7AL_291471D52
GO:0032549	ribonucleoside binding	molecular_function	0.99593	1	2	41	11518	70137	0		2	Traes_6DS_C0358414B,Traes_7AL_291471D52
GO:0032550	purine ribonucleoside binding	molecular_function	0.99593	1	2	41	11518	70137	0		2	Traes_7AL_291471D52,Traes_6DS_C0358414B
GO:0032555	purine ribonucleotide binding	molecular_function	0.99594	1	2	41	11524	70137	0		2	Traes_7AL_291471D52,Traes_6DS_C0358414B
GO:0001882	nucleoside binding	molecular_function	0.99603	1	2	41	11557	70137	0		2	Traes_7AL_291471D52,Traes_6DS_C0358414B
GO:0032553	ribonucleotide binding	molecular_function	0.99627	1	2	41	11660	70137	0		2	Traes_7AL_291471D52,Traes_6DS_C0358414B
GO:0017076	purine nucleotide binding	molecular_function	0.9964	1	2	41	11707	70137	0		2	Traes_7AL_291471D52,Traes_6DS_C0358414B
GO:0000166	nucleotide binding	molecular_function	0.99855	1	2	41	13149	70137	0		2	Traes_6DS_C0358414B,Traes_7AL_291471D52
GO:1901265	nucleoside phosphate binding	molecular_function	0.99855	1	2	41	13149	70137	0		2	Traes_6DS_C0358414B,Traes_7AL_291471D52
GO:0036094	small molecule binding	molecular_function	0.9988	1	2	41	13441	70137	0		2	Traes_7AL_291471D52,Traes_6DS_C0358414B
