# Supplementary material for: Impact of mid-season sulphur deficiency on wheat nitrogen metabolism and biosynthesis of grain protein
Source: Sci Rep. 2018 Feb 6;8:2499. doi: 10.1038/s41598-018-20935-8 (PMC5802717; doi:10.1038/s41598-018-20935-8)
Supplement: Supplementary file 3 — supplementary table S3 [file 41598_2018_20935_MOESM3_ESM.xlsx]

## Sheet: KEGG pathway enrichment
#Term	Database	ID	Input number	Background number	P-Value	Corrected P-Value	Input	KEGG_ID/KO	Entrez_ID	Hyperlink
Alanine, aspartate and glutamate metabolism	KEGG PATHWAY	bdi00250	4	52	0.00154249	0.0300785	Traes_6DL_24A8AB125|Traes_6AL_2017727C4|Traes_6BL_95C7F7123|Traes_3DS_E756029E7	bdi:100845598|bdi:100845598|bdi:100845598|bdi:100827187|	100845598|100845598|100845598|100827187|	http://www.genome.jp/kegg-bin/show_pathway?bdi00250/bdi:100845598%09red/bdi:100827187%09red
Glyoxylate and dicarboxylate metabolism	KEGG PATHWAY	bdi00630	4	52	0.00154249	0.0300785	Traes_6DL_24A8AB125|Traes_6AL_2017727C4|Traes_6BL_95C7F7123|Traes_6DS_3522B8EF6	bdi:100845598|bdi:100845598|bdi:100845598|bdi:100846426|	100845598|100845598|100845598|100846426|	http://www.genome.jp/kegg-bin/show_pathway?bdi00630/bdi:100845598%09red/bdi:100846426%09red
Nitrogen metabolism	KEGG PATHWAY	bdi00910	3	30	0.0031105	0.0359394	Traes_6DL_24A8AB125|Traes_6AL_2017727C4|Traes_6BL_95C7F7123	bdi:100845598|bdi:100845598|bdi:100845598|	100845598|100845598|100845598|	http://www.genome.jp/kegg-bin/show_pathway?bdi00910/bdi:100845598%09red
Arginine and proline metabolism	KEGG PATHWAY	bdi00330	4	67	0.00368609	0.0359394	Traes_6DL_24A8AB125|Traes_6AL_2017727C4|Traes_6BL_95C7F7123|Traes_2DL_04892661A	bdi:100845598|bdi:100845598|bdi:100845598|bdi:100824147|	100845598|100845598|100845598|100824147|	http://www.genome.jp/kegg-bin/show_pathway?bdi00330/bdi:100845598%09red/bdi:100824147%09red
Galactose metabolism	KEGG PATHWAY	bdi00052	3	63	0.0211231	0.16476	Traes_2BL_7911433A3|Traes_2AL_6DEEE3C3E|Traes_2DL_1B3AD9F4E	bdi:100822109|bdi:100838542|bdi:100838542|	100822109|100838542|100838542|	http://www.genome.jp/kegg-bin/show_pathway?bdi00052/bdi:100838542%09red/bdi:100822109%09red
Tryptophan metabolism	KEGG PATHWAY	bdi00380	2	31	0.0349149	0.226947	Traes_2DL_04892661A|Traes_6DS_3522B8EF6	bdi:100824147|bdi:100846426|	100824147|100846426|	http://www.genome.jp/kegg-bin/show_pathway?bdi00380/bdi:100846426%09red/bdi:100824147%09red
beta-Alanine metabolism	KEGG PATHWAY	bdi00410	2	37	0.0473476	0.263794	Traes_3DS_E756029E7|Traes_2DL_04892661A	bdi:100827187|bdi:100824147|	100827187|100824147|	http://www.genome.jp/kegg-bin/show_pathway?bdi00410/bdi:100827187%09red/bdi:100824147%09red
Limonene and pinene degradation	KEGG PATHWAY	bdi00903	1	6	0.0609729	0.297243	Traes_2DL_04892661A	bdi:100824147|	100824147|	http://www.genome.jp/kegg-bin/show_pathway?bdi00903/bdi:100824147%09red
Taurine and hypotaurine metabolism	KEGG PATHWAY	bdi00430	1	10	0.0941482	0.407975	Traes_3DS_E756029E7	bdi:100827187|	100827187|	http://www.genome.jp/kegg-bin/show_pathway?bdi00430/bdi:100827187%09red
Linoleic acid metabolism	KEGG PATHWAY	bdi00591	1	13	0.118266	0.448316	Traes_5BL_304FAFA26	bdi:100833634|	100833634|	http://www.genome.jp/kegg-bin/show_pathway?bdi00591/bdi:100833634%09red
Biosynthesis of amino acids	KEGG PATHWAY	bdi01230	4	220	0.140662	0.448316	Traes_6DL_24A8AB125|Traes_6AL_2017727C4|Traes_6BL_95C7F7123|Traes_7AL_291471D52	bdi:100845598|bdi:100845598|bdi:100845598|bdi:100844752|	100845598|100845598|100845598|100844752|	http://www.genome.jp/kegg-bin/show_pathway?bdi01230/bdi:100845598%09red/bdi:100844752%09red
Carbon fixation in photosynthetic organisms	KEGG PATHWAY	bdi00710	2	73	0.144786	0.448316	Traes_4DL_5612CF456|Traes_2DL_80DD45E69	bdi:100829538|bdi:100846055|	100829538|100846055|	http://www.genome.jp/kegg-bin/show_pathway?bdi00710/bdi:100829538%09red/bdi:100846055%09red
Histidine metabolism	KEGG PATHWAY	bdi00340	1	17	0.149439	0.448316	Traes_2DL_04892661A	bdi:100824147|	100824147|	http://www.genome.jp/kegg-bin/show_pathway?bdi00340/bdi:100824147%09red
Biosynthesis of secondary metabolites	KEGG PATHWAY	bdi01110	12	983	0.175915	0.473276	Traes_6BL_34AF8C436|Traes_1DL_B466DF47A|Traes_6AL_38E8DCF06|Traes_7AL_291471D52|Traes_6DL_3EF3193D0|Traes_2DL_04892661A|Traes_6DS_3522B8EF6|Traes_5BL_ED521656E1|Traes_2BS_B8E7189CF|Traes_3DS_E756029E7|Traes_2DL_3C229EB92|Traes_2BS_B8E7189CF1	bdi:100843651|bdi:100833807|bdi:100843651|bdi:100844752|bdi:100843651|bdi:100824147|bdi:100846426|bdi:100837378|bdi:100824996|bdi:100827187|bdi:100824873|bdi:100824996|	100843651|100833807|100843651|100844752|100843651|100824147|100846426|100837378|100824996|100827187|100824873|100824996|	http://www.genome.jp/kegg-bin/show_pathway?bdi01110/bdi:100837378%09red/bdi:100833807%09red/bdi:100844752%09red/bdi:100846426%09red/bdi:100827187%09red/bdi:100824147%09red/bdi:100824996%09red/bdi:100843651%09red/bdi:100824873%09red
Butanoate metabolism	KEGG PATHWAY	bdi00650	1	22	0.186875	0.473276	Traes_3DS_E756029E7	bdi:100827187|	100827187|	http://www.genome.jp/kegg-bin/show_pathway?bdi00650/bdi:100827187%09red
Cutin, suberine and wax biosynthesis	KEGG PATHWAY	bdi00073	1	23	0.194165	0.473276	Traes_1DL_B466DF47A	bdi:100833807|	100833807|	http://www.genome.jp/kegg-bin/show_pathway?bdi00073/bdi:100833807%09red
Phenylalanine metabolism	KEGG PATHWAY	bdi00360	3	176	0.215493	0.48213	Traes_6DL_3EF3193D0|Traes_6BL_34AF8C436|Traes_6AL_38E8DCF06	bdi:100843651|bdi:100843651|bdi:100843651|	100843651|100843651|100843651|	http://www.genome.jp/kegg-bin/show_pathway?bdi00360/bdi:100843651%09red
Starch and sucrose metabolism	KEGG PATHWAY	bdi00500	3	179	0.222522	0.48213	Traes_2BL_7911433A3|Traes_2AL_6DEEE3C3E|Traes_2DL_1B3AD9F4E	bdi:100822109|bdi:100838542|bdi:100838542|	100822109|100838542|100838542|	http://www.genome.jp/kegg-bin/show_pathway?bdi00500/bdi:100838542%09red/bdi:100822109%09red
Lysine degradation	KEGG PATHWAY	bdi00310	1	31	0.2502	0.499723	Traes_2DL_04892661A	bdi:100824147|	100824147|	http://www.genome.jp/kegg-bin/show_pathway?bdi00310/bdi:100824147%09red
Ascorbate and aldarate metabolism	KEGG PATHWAY	bdi00053	1	37	0.28968	0.499723	Traes_2DL_04892661A	bdi:100824147|	100824147|	http://www.genome.jp/kegg-bin/show_pathway?bdi00053/bdi:100824147%09red
Valine, leucine and isoleucine degradation	KEGG PATHWAY	bdi00280	1	37	0.28968	0.499723	Traes_2DL_04892661A	bdi:100824147|	100824147|	http://www.genome.jp/kegg-bin/show_pathway?bdi00280/bdi:100824147%09red
Amino sugar and nucleotide sugar metabolism	KEGG PATHWAY	bdi00520	2	124	0.311314	0.499723	Traes_2BS_B8E7189CF|Traes_2BS_B8E7189CF1	bdi:100824996|bdi:100824996|	100824996|100824996|	http://www.genome.jp/kegg-bin/show_pathway?bdi00520/bdi:100824996%09red
Fatty acid degradation	KEGG PATHWAY	bdi00071	1	41	0.314851	0.499723	Traes_2DL_04892661A	bdi:100824147|	100824147|	http://www.genome.jp/kegg-bin/show_pathway?bdi00071/bdi:100824147%09red
Phenylpropanoid biosynthesis	KEGG PATHWAY	bdi00940	3	221	0.324256	0.499723	Traes_6DL_3EF3193D0|Traes_6BL_34AF8C436|Traes_6AL_38E8DCF06	bdi:100843651|bdi:100843651|bdi:100843651|	100843651|100843651|100843651|	http://www.genome.jp/kegg-bin/show_pathway?bdi00940/bdi:100843651%09red
Fatty acid elongation	KEGG PATHWAY	bdi00062	1	44	0.333149	0.499723	Traes_5BL_ED521656E1	bdi:100837378|	100837378|	http://www.genome.jp/kegg-bin/show_pathway?bdi00062/bdi:100837378%09red
Porphyrin and chlorophyll metabolism	KEGG PATHWAY	bdi00860	1	44	0.333149	0.499723	Traes_2DL_3C229EB92	bdi:100824873|	100824873|	http://www.genome.jp/kegg-bin/show_pathway?bdi00860/bdi:100824873%09red
Phenylalanine, tyrosine and tryptophan biosynthesis	KEGG PATHWAY	bdi00400	1	48	0.356795	0.510513	Traes_7AL_291471D52	bdi:100844752|	100844752|	http://www.genome.jp/kegg-bin/show_pathway?bdi00400/bdi:100844752%09red
Pentose and glucuronate interconversions	KEGG PATHWAY	bdi00040	1	51	0.373984	0.510513	Traes_2DL_04892661A	bdi:100824147|	100824147|	http://www.genome.jp/kegg-bin/show_pathway?bdi00040/bdi:100824147%09red
Fructose and mannose metabolism	KEGG PATHWAY	bdi00051	1	52	0.379612	0.510513	Traes_5BS_B4326E4BD	bdi:100833293|	100833293|	http://www.genome.jp/kegg-bin/show_pathway?bdi00051/bdi:100833293%09red
Glycerolipid metabolism	KEGG PATHWAY	bdi00561	1	61	0.428065	0.538533	Traes_2DL_04892661A	bdi:100824147|	100824147|	http://www.genome.jp/kegg-bin/show_pathway?bdi00561/bdi:100824147%09red
Glycine, serine and threonine metabolism	KEGG PATHWAY	bdi00260	1	61	0.428065	0.538533	Traes_7AL_291471D52	bdi:100844752|	100844752|	http://www.genome.jp/kegg-bin/show_pathway?bdi00260/bdi:100844752%09red
Pyruvate metabolism	KEGG PATHWAY	bdi00620	1	71	0.477521	0.581978	Traes_2DL_04892661A	bdi:100824147|	100824147|	http://www.genome.jp/kegg-bin/show_pathway?bdi00620/bdi:100824147%09red
Peroxisome	KEGG PATHWAY	bdi04146	1	79	0.514019	0.607478	Traes_6DS_3522B8EF6	bdi:100846426|	100846426|	http://www.genome.jp/kegg-bin/show_pathway?bdi04146/bdi:100846426%09red
Carbon metabolism	KEGG PATHWAY	bdi01200	2	223	0.601618	0.690091	Traes_4DL_5612CF456|Traes_2DL_80DD45E69	bdi:100829538|bdi:100846055|	100829538|100846055|	http://www.genome.jp/kegg-bin/show_pathway?bdi01200/bdi:100829538%09red/bdi:100846055%09red
Glycolysis / Gluconeogenesis	KEGG PATHWAY	bdi00010	1	113	0.642994	0.716479	Traes_2DL_04892661A	bdi:100824147|	100824147|	http://www.genome.jp/kegg-bin/show_pathway?bdi00010/bdi:100824147%09red
Pyrimidine metabolism	KEGG PATHWAY	bdi00240	1	124	0.676969	0.733383	Traes_4DL_5C0CDD31F	bdi:100822906|	100822906|	http://www.genome.jp/kegg-bin/show_pathway?bdi00240/bdi:100822906%09red
Metabolic pathways	KEGG PATHWAY	bdi01100	15	1862	0.726883	0.766174	Traes_6DL_24A8AB125|Traes_6AL_2017727C4|Traes_2DL_80DD45E69|Traes_6BL_34AF8C436|Traes_4DL_5612CF456|Traes_7AL_291471D52|Traes_6AL_38E8DCF06|Traes_6DL_3EF3193D0|Traes_2AL_6DEEE3C3E|Traes_2DL_1B3AD9F4E|Traes_2BL_7911433A3|Traes_6BL_95C7F7123|Traes_3DS_E756029E7|Traes_2DL_3C229EB92|Traes_2DL_04892661A	bdi:100845598|bdi:100845598|bdi:100846055|bdi:100843651|bdi:100829538|bdi:100844752|bdi:100843651|bdi:100843651|bdi:100838542|bdi:100838542|bdi:100822109|bdi:100845598|bdi:100827187|bdi:100824873|bdi:100824147|	100845598|100845598|100846055|100843651|100829538|100844752|100843651|100843651|100838542|100838542|100822109|100845598|100827187|100824873|100824147|	http://www.genome.jp/kegg-bin/show_pathway?bdi01100/bdi:100829538%09red/bdi:100845598%09red/bdi:100844752%09red/bdi:100838542%09red/bdi:100827187%09red/bdi:100824147%09red/bdi:100846055%09red/bdi:100843651%09red/bdi:100824873%09red/bdi:100822109%09red
Purine metabolism	KEGG PATHWAY	bdi00230	1	160	0.767315	0.787508	Traes_4DL_5C0CDD31F	bdi:100822906|	100822906|	http://www.genome.jp/kegg-bin/show_pathway?bdi00230/bdi:100822906%09red
Ribosome	KEGG PATHWAY	bdi03010	1	313	0.943056	0.943056	Traes_2AL_CB3FF487A	bdi:100845152|	100845152|	http://www.genome.jp/kegg-bin/show_pathway?bdi03010/bdi:100845152%09red
--------------------
#Term	Database	ID	Input number	Background number	P-Value	Corrected P-Value	Input	KEGG_ID/KO	Entrez_ID	Hyperlink
--------------------
#Term	Database	ID	Input number	Background number	P-Value	Corrected P-Value	Input	KEGG_ID/KO	Entrez_ID	Hyperlink
--------------------
